# Supplementary material for: A wheat cysteine-rich receptor-like kinase confers broad-spectrum resistance against Septoria tritici blotch
Source: Nat Commun. 2021 Jan 19;12:433. doi: 10.1038/s41467-020-20685-0 (PMC7815785; doi:10.1038/s41467-020-20685-0)
Supplement: Supplementary file 4 — Supplementary Data 1 [file 41467_2020_20685_MOESM4_ESM.xlsx]

## Sheet: Feuil1
Supplementary Data 1
Isolates	Origin	% of regions bearing pycnidia on TA4152-19	% of regions bearing pycnidia on susceptible controls (either Obeliska, ND495b or Taischungc)
IPO86013	Turkey	0	27b
IPO86022	Turkey	0	0b
IPO86068	Argentina	0	17b
IPO87016	Uruguay	0	52b
IPO88004	Ethiopia	0	2b
IPO88018	Ethiopia	0	27b
IPO89011	Netherlands	0	40b
IPO90006	Mexico	0	42b
IPO90015	Peru	0	50b
IPO09204	France	0	30b
IPO92034	Algeria	0	47b
IPO94218	Canada	0	38b
IPO95036	Syria	0	40b
IPO95052	Algeria	0	0b
IPO95054	Algeria	0	38b
IPO99015	Argentina	0	25b
IPO00003	USA	0	52b
IPO00005	USA	0	22b
IPO02159	Iran	0	15b
MA001	France	0	42a
MA2001	France	0	72a
IPO09699	France	0	72a
S10	France	0	57a
Lz001	France	0	57a
LG208	France	0	50a
IPO09774	France	0	53a
IPO90003	Mexico	0	55a
IPO09351	France	0	57a
M001	France	0	52a
M002	France	0	55a
IPO323	Netherlands	0	80a
IPO09415	France	0	80a
IPO09455	France	0	68a
IPO92006	Portugal	0	43a
IPO86036	Israel	0	73a
IPO02166	Iran	0	90a
IPO235	Netherlands	0	46c
IPO254	USA	0.8	43c
IPO86011	Turkey	0	82c
IPO87019	Uruguay	0	45c
IPO90004	Mexico	0	57c
IPO90008	Mexico	0	44c
IPO90012	Mexico	0	85c
IPO92001	Portugal	0.1	40c
IPO92044	Kenya	0	69c
IPO92047	Kenya	0	23c
IPO93014	Argentina	0	87c
IPO94203	USA	0	59c
IPO94223	USA	0	67c
IPO94234	USA	0	96c
IPO94243	USA	0	56c
IPO98022	France	0	80c
IPO98034	France	0	14c
IPO01008	New Sealand	0	56c
IPO01009	New Sealand	0	41c
IPO03001	Germany	6	35c
IPO52461	France	0	4c
IPO52462	France	0	15c
IPO06001	Denmark	0	56c
IPO06008	Denmark	0	27c
IPO09007	Germany	0	63c
IPO09010	Iran	0.3	0c
IPO10011	Sweden	0	14c
IPO10014	Sweden	0	16c
