# Supplementary material for: A wheat cysteine-rich receptor-like kinase confers broad-spectrum resistance against Septoria tritici blotch
Source: Nat Commun. 2021 Jan 19;12:433. doi: 10.1038/s41467-020-20685-0 (PMC7815785; doi:10.1038/s41467-020-20685-0)
Supplement: Supplementary file 5 — Supplementary Data 2 [file 41467_2020_20685_MOESM5_ESM.xlsx]

## Sheet: Feuil1
Supplementary Data 2
Accessions	Crk6 Haplotype	Unk1 Haplotype	IPO9455		IPO92006		IPO86036		IPO2166		LG208
			N	P	N	P	N	P	N	P	N	P
KSU 4152 SYN ELITE95-2	6	-	73.3333	0	93.3333	13.3333
KSU 4152 SYN ELITE95-3	1	1	0	0	0	0	0.6	0	0	0	0	0
KSU 4152 SYN ELITE95-4	7	4	100	43.3333	100	3
KSU 4152 SYN ELITE95-5	1	-	0	0	0	0	0	0	0	0	0	0
KSU 4152 SYN ELITE95-8	6	-	63.3333	0	100	60
KSU 4152 SYN ELITE95-10	3	-	0	0	0	0
KSU 4152 SYN ELITE95-11	-	-	0	0	0	0
KSU 4152 SYN ELITE95-12	6	-	0	0	93.3333	0
KSU 4152 SYN ELITE95-13	6	4	0	0	0	0
KSU 4152 SYN ELITE95-15	7	4	100	23.3333	100	6.66667
KSU 4152 SYN ELITE95-22	1	1	0	0	0	0	0	0	0	0	0	0
KSU 4152 SYN ELITE95-23	6	-	60	31	0	0
KSU 4152 SYN ELITE95-24	1	1	0	0	0	0	0	0	0	0	0	0
KSU 4152 SYN ELITE95-30	1	1	0	0	0	0	0	0	0	0	0	0
KSU 4152 SYN ELITE95-32	6	-	0	0	0	0
KSU 4152 SYN ELITE95-33	5	5	0	0	0	0
KSU 4152 SYN ELITE95-35	6	-	1.66667	0.333333	100	20
KSU 4152 SYN ELITE95-36	6	-	28.3333	0.666667	100	46.6667
KSU 4152 SYN ELITE95-37	1	1	0	0	0	0	0	0	0	0	-	-
KSU 4152 SYN ELITE95-42	6	2	0	0	6.66667	0
KSU 4152 SYN ELITE95-45	5	-	0	0	0	0
KSU 4152 SYN ELITE95-47	11	-	0	0	46.6667	0
KSU 4152 SYN ELITE95-49	2	2	0	0	93.3333	1.33333
KSU 4152 SYN ELITE95-51	6	-	83.3333	10.3333	33.3333	1.66667
KSU 4152 SYN ELITE95-52	6	-	0	0	0	0
KSU 4152 SYN ELITE95-54	1	1	0	0	0	0	0	0	0	0	0	0
KSU 4152 SYN ELITE95-55	6	-	70	1.66667	80	43.3333
KSU 4152 SYN ELITE95-56	6	-	0	0	0	0
KSU 4152 SYN ELITE95-59	-	1	0	0	0	0
KSU 4152 SYN ELITE95-62	1	1	0	0	0	0	0	0	0	0	0	0
KSU 4152 SYN ELITE95-63	1	1	0	0	0	0	0	0	0	0	0	0
KSU 4152 SYN ELITE95-64	4	-	0	0	0	0	0	0	-	-	-	-
KSU 4152 SYN ELITE95-66	1	1	0	0	0	0
KSU 4152 SYN ELITE95-67	1	1	0	0	0	0	0	0	0	0	0	0
KSU 4152 SYN ELITE95-71	4	-	0	0	0	0	0	0	0	0	-	-
KSU 4152 SYN ELITE95-78	6	-	0	0	0	0	0	0	0	0	-	-
KSU 4152 SYN ELITE95-79	6	-	0	0	1.66667	0
KSU 4152 SYN ELITE95-83	3	-	0	0	0	0	0	0	0	0	-	-
KSU 4152 SYN ELITE95-90	1	1	0	0	0	0	0	0	0	0	0	0
KSU 4152 SYN ELITE95-91	6	-	30	0	100	30
KSU 4152 SYN ELITE95-92	1	1	-	-	0	0	-	-	-	-	0	0
KSU 4152 SYN ELITE95-93	2	3	100	63.3333	96.6667	46.6667
KSU 4152 SYN ELITE95-95	2	2	0	0	0	0
KSU 4153 SYN ELITEII-2	2	2	66.6667	51.6667	51.6667	15
KSU 4153 SYN ELITEII-9	3	-	100	41.6667	100	43.3333
KSU 4153 SYN ELITEII-12	2	2	0	0	55	27
KSU 4153 SYN ELITEII-13	5	5	0	0	0	0
KSU 4153 SYN ELITEII-16	1	1	0	0	-	-
KSU 4153 SYN ELITEII-19	2	2	7.5	2.5	0	0
KSU 4153 SYN ELITEII-20	10	4	1.66667	0	0	0
KSU 4153 SYN ELITEII-21	5	5	0	0	0	0
KSU 4153 SYN ELITEII-22	5	5	0	0	0	0
KSU 4153 SYN ELITEII-23	6	-	1.66667	0	0	0
KSU 4153 SYN ELITEII-26	5	5	0	0	0	0
KSU 4153 SYN ELITEII-27	8	2	0	0	0	0
KSU 4153 SYN ELITEII-28	1	1	0	0	0	0	0	0	0	0	0	0
KSU 4153 SYN ELITEII-30	1	1	0	0	0	0	0	0	0	0	0	0
KSU 4153 SYN ELITEII-31	6	-	0	0	0	0
KSU 4153 SYN ELITEII-33	1	-	0	0	0	0	0	0	0	0	0	0
KSU 4157 SYN CIMMYT ENTRY-1	9	-	80	50	100	85
KSU 4157 SYN CIMMYT ENTRY-2	1	1	0	0	0	0	0	0	0	0	0	0
KSU 4157 SYN CIMMYT ENTRY-4	8	2	23.3333	2	100	66.6667
KSU 4157 SYN CIMMYT ENTRY-21	-	-	0.666667	0	90	10
KSU 4157 SYN CIMMYT ENTRY-24	-	-	0	0	0	0
KSU 4157 SYN CIMMYT ENTRY-27	6	-	0	0	100	66.6667
KSU 4157 SYN CIMMYT ENTRY-36	3	-	7.5	0	83.3333	0.333333
KSU 4157 SYN CIMMYT ENTRY-40	6	-	0	0	66.6667	26.6667
KSU 4157 SYN CIMMYT ENTRY-61	6	-	0	0	12.3333	0
KSU 4157 SYN CIMMYT ENTRY-71	1	-	0	0	0	0	0	0	0	0	0	0
KSU 4157 SYN CIMMYT ENTRY-72	1	-	0	0	0	0	0	0	0	0	0	0
KSU 4157 SYN CIMMYT ENTRY-73	-	-	0	0	36.6667	17
KSU 4157 SYN CIMMYT ENTRY-74	2	2	22.5	6	86.6667	65
KSU 4157 SYN CIMMYT ENTRY-75	-	-	1.66667	0	66.6667	36.6667
KSU 4157 SYN CIMMYT ENTRY-85	6	-	33.3333	0	48.3333	4
KSU 4157 SYN CIMMYT ENTRY-91	1	1	0	0	0	0	0	0	0	0	0	0
KSU 4157 SYN CIMMYT ENTRY-95	2	2	73.3333	25	100	16.6667
TA4152-19	1	1	0	0	0	0	0	0	0	0	0	0
M3	1	1	0	0	0	0	0	0	0	0	0	0
Chinese spring	2	2	100	76.6667	100	97.5	100	90	100	83.3333	100	83.3333
N = % of necrosis
P = % of region bearing pycnidia
- = missing data
