# Supplementary material for: A wheat cysteine-rich receptor-like kinase confers broad-spectrum resistance against Septoria tritici blotch
Source: Nat Commun. 2021 Jan 19;12:433. doi: 10.1038/s41467-020-20685-0 (PMC7815785; doi:10.1038/s41467-020-20685-0)
Supplement: Supplementary file 6 — Supplementary Data 3 [file 41467_2020_20685_MOESM6_ESM.xlsx]

## Sheet: Feuil2
Supplementary Data 3
	N	P	Allele#
TA4152-19	0	0	C
M4_TA4152-19_236_C1_1	100	80	T
M4_TA4152-19_236_C1_2	0	0	H
M4_TA4152-19_236_C1_3	0	0	C
M4_TA4152-19_236_C1_4	0	0	H
M4_TA4152-19_236_C1_5	100	80	T
M4_TA4152-19_236_C1_6	0	0	C
M4_TA4152-19_236_C1_7	0	0	H
M4_TA4152-19_236_C1_8	0	0	C
M4_TA4152-19_236_C1_9	0	0	H
M4_TA4152-19_236_C1_10	100	70	T
M4_TA4152-19_236_C1_11	-	-	C
M4_TA4152-19_236_C1_12	0	0	C
M4_TA4152-19_236_C1_13	100	70	T
M4_TA4152-19_236_C1_14	100	60	T
M4_TA4152-19_236_C1_15	0	0	H
M4_TA4152-19_236_C1_16	0	0	H
M4_TA4152-19_236_C1_17	0	0	H
M4_TA4152-19_236_C1_18	0	0	C
M4_TA4152-19_236_C1_19	0	0	C
M4_TA4152-19_236_C1_20	40	25	T
M4_TA4152-19_236_C1_21	0	0	H
M4_TA4152-19_236_C1_22	0	0	H
M4_TA4152-19_236_C1_23	0	0	C
M4_TA4152-19_236_C1_24	0	0	C
M4_TA4152-19_236_C1_25	0	0	C
M4_TA4152-19_236_C1_26	0	0	C
M4_TA4152-19_236_C1_27	90	60	T
M4_TA4152-19_236_C1_28	-	-	C
M4_TA4152-19_236_C1_29	0	0	C
M4_TA4152-19_236_C1_30	100	70	T
M4_TA4152-19_236_C1_31	5	0	H
M4_TA4152-19_236_C1_32	0	0	C
M4_TA4152-19_236_C1_33	50	35	T
M4_TA4152-19_236_C1_34	0	0	H
M4_TA4152-19_236_C1_35	0	0	H
M4_TA4152-19_236_C1_36	80	60	T
M4_TA4152-19_236_C1_37	0	0	H
M4_TA4152-19_236_C1_38	0	0	C
M4_TA4152-19_236_C1_39	0	0	C
M4_TA4152-19_236_C1_40	0	0	H
M4_TA4152-19_236_C1_41	0	0	H
M4_TA4152-19_236_C1_42	0	0	H
M4_TA4152-19_236_C1_43	0	0	C
M4_TA4152-19_236_C1_44	0	0	H
M4_TA4152-19_236_C1_45	0	0	H
M4_TA4152-19_236_C1_46	0	0	H
M4_TA4152-19_236_C1_47	0	0	C
M4_TA4152-19_236_C1_48	0	0	H
M4_TA4152-19_236_C1_49	0	0	C
M4_TA4152-19_236_C1_50	0	0	H
M4_TA4152-19_236_C1_51	0	0	C
M4_TA4152-19_236_C1_52	15	10	H
M4_TA4152-19_236_C1_53	90	60	T
M4_TA4152-19_236_C1_54	5	0	H
ND495	100	52
# SNP at position 1523 (S508F); C = TA4152-19, T = mutant, H = heterozygous
N = percentage of necrosis; P = percentage of region bearing pycnidia at 21 dpi
