# Supplementary material for: A wheat cysteine-rich receptor-like kinase confers broad-spectrum resistance against Septoria tritici blotch
Source: Nat Commun. 2021 Jan 19;12:433. doi: 10.1038/s41467-020-20685-0 (PMC7815785; doi:10.1038/s41467-020-20685-0)
Supplement: Supplementary file 7 — Supplementary Data 4 [file 41467_2020_20685_MOESM7_ESM.xlsx]

## Sheet: Feuil1
Supplementary Data 4
Accesion name	Sequencing data	Type	Country	Provider	Haplotype
KSU 4152 SYN ELITE95-22	CDS	Synthetic		WGRC	1
KSU 4152 SYN ELITE95-24	CDS	Synthetic		WGRC	1
KSU 4152 SYN ELITE95-3	CDS	Synthetic		WGRC	1
KSU 4152 SYN ELITE95-30	CDS	Synthetic		WGRC	1
KSU 4152 SYN ELITE95-37	CDS	Synthetic		WGRC	1
KSU 4152 SYN ELITE95-5	CDS	Synthetic		WGRC	1
KSU 4152 SYN ELITE95-54	CDS	Synthetic		WGRC	1
KSU 4152 SYN ELITE95-62	CDS	Synthetic		WGRC	1
KSU 4152 SYN ELITE95-63	CDS	Synthetic		WGRC	1
KSU 4152 SYN ELITE95-66	CDS	Synthetic		WGRC	1
KSU 4152 SYN ELITE95-67	CDS	Synthetic		WGRC	1
KSU 4152 SYN ELITE95-90	CDS	Synthetic		WGRC	1
KSU 4152 SYN ELITE95-92	CDS	Synthetic		WGRC	1
KSU 4153 SYN ELITEII-16	CDS	Synthetic		WGRC	1
KSU 4153 SYN ELITEII-28	CDS	Synthetic		WGRC	1
KSU 4153 SYN ELITEII-30	CDS	Synthetic		WGRC	1
KSU 4153 SYN ELITEII-33	CDS	Synthetic		WGRC	1
KSU 4157 SYN CIMMYT ENTRY-2	CDS	Synthetic		WGRC	1
KSU 4157 SYN CIMMYT ENTRY-71	CDS	Synthetic		WGRC	1
KSU 4157 SYN CIMMYT ENTRY-72	CDS	Synthetic		WGRC	1
KSU 4157 SYN CIMMYT ENTRY-91	CDS	Synthetic		WGRC	1
M3	CDS	Synthetic		BRC	1
TA4152-19	CDS	Synthetic		NDSU	1
A4	Exon 1	Breeding line	Afghanistan	BRC	2
Accor	Exon 1	Cultivar	France	BRC	2
Acoustic	Exon 1	Cultivar	France	BRC	2
Adagio	Exon 1	Cultivar	France	BRC	2
Aifeng NO4	Exon 1	Cultivar	China	BRC	2
Apache	Exon 1	Cultivar	France	BRC	2
Arche	Exon 1	Cultivar	France	BRC	2
Arina	Exon 1	Cultivar	Switzerland	BRC	2
Ascott	Exon 1	Cultivar	France	BRC	2
Athlon	Exon 1	Cultivar	France	BRC	2
Aubusson	Exon 1	Cultivar	France	BRC	2
Aurore	Exon 1	Old cultivar	Australia	BRC	2
Balance	Exon 1	Cultivar	France	BRC	2
Balkan	Exon 1	Cultivar	Yugoslavia	BRC	2
Barbu du finistere	Exon 1	Old cultivar	France	BRC	2
Bastide	Exon 1	Cultivar	France	BRC	2
Belliei 590	Exon 1	Old cultivar	Hungary	BRC	2
Ble de redon blanc	Exon 1	Old cultivar	France	BRC	2
Bulgaria 88	Exon 1		Bulgaria	BRC	2
CampRemy	Exon 1	Old cultivar	France	BRC	2
Catalan	Exon 1	Cultivar	France	BRC	2
CF99007	Exon 1	Breeding line	France	BRC	2
Chinese spring	CDS	Landrace	China	BRC	2
Chortandinka	Exon 1	Cultivar	Russia	BRC	2
Chyamtang	Exon 1	Old cultivar	Nepal	BRC	2
Compil	Exon 1	Cultivar	France	BRC	2
Coppadra	Exon 1	Cultivar	Turkey	BRC	2
Cotipora	Exon 1	Cultivar	Brazil	BRC	2
Courtot	Exon 1	Cultivar	France	BRC	2
DI7202-103	Exon 1	Breeding line	France	BRC	2
Estanzuela Federal	Exon 1	Cultivar	Uruguay	BRC	2
Figaro	Exon 1	Cultivar	France	BRC	2
Flamenko	Exon 1	Cultivar	France	BRC	2
Fluor	Exon 1	Cultivar	France	BRC	2
Fruh-Weizen	Exon 1	Old cultivar	Germany	BRC	2
Galpino	Exon 1	Cultivar	Spain	BRC	2
Glenlea-Can	Exon 1	Cultivar	Canada	BRC	2
Godolloi15	Exon 1	Old cultivar	Hungary	BRC	2
Hopea	Exon 1	Old cultivar	Finland	BRC	2
Isengrain	Exon 1	Cultivar	France	BRC	2
Israel 493	Exon 1		Israel	BRC	2
IWA8610657	Exon 1	Landrace	Iran	BRC	2
JO3045	Exon 1		Finland	BRC	2
Kavkaz_K4500	Exon 1	Breeding line	Mexico	BRC	2
KSU 4152 SYN ELITE95-49	Exon 1	Synthetic		WGRC	2
KSU 4152 SYN ELITE95-93	Exon 1	Synthetic		WGRC	2
KSU 4152 SYN ELITE95-95	Exon 1	Synthetic		WGRC	2
KSU 4153 SYN ELITEII-12	Exon 1	Synthetic		WGRC	2
KSU 4153 SYN ELITEII-19	Exon 1	Synthetic		WGRC	2
KSU 4153 SYN ELITEII-2	Exon 1	Synthetic		WGRC	2
KSU 4157 SYN CIMMYT ENTRY-74	Exon 1	Synthetic		WGRC	2
KSU 4157 SYN CIMMYT ENTRY-95	Exon 1	Synthetic		WGRC	2
M708//G25/N163	Exon 1	Breeding line	Israel	BRC	2
Mars de suede rouge barbu	Exon 1	Old cultivar	France	BRC	2
Miskaagani	Exon 1	Cultivar	Liban	BRC	2
Mocho de espiga branca	Exon 1	Old cultivar	Portugal	BRC	2
Musik	Exon 1	Cultivar	France	BRC	2
N46	Exon 1	Breeding line	Israel	BRC	2
NankingNO25	Exon 1	Old cultivar	China	BRC	2
ND495	CDS	Breeding line	US	NDSU	2
Nepal84	Exon 1	Old cultivar	Nepal	BRC	2
NP120	Exon 1	Cultivar	India	BRC	2
Obelisk	Exon 1	cultivar	Netherlands	BRC	2
Opal	Exon 1	Old cultivar	Germany	BRC	2
Opata85	Exon 1	Breeding line	Mexico	BRC	2
Oratorio	Exon 1	Cultivar	France	BRC	2
Ornicar	Exon 1		France	BRC	2
Orvantis	Exon 1	Cultivar	France	BRC	2
Pakito	Exon 1	Cultivar	France	BRC	2
Paledor	Exon 1	Cultivar	France	BRC	2
Pitic 62	Exon 1	Cultivar	Mexico	BRC	2
Pocho	Exon 1	Landrace	Colombia	BRC	2
Ralet	Exon 1	Old cultivar	France	BRC	2
RE99006	Exon 1	Breeding line	France	BRC	2
Recital	Exon 1	Cultivar	France	BRC	2
Renan	Exon 1	Cultivar	France	BRC	2
Riband	Exon 1	Cultivar	UK	BRC	2
Rubisko	Exon 1	Cultivar	France	BRC	2
Salamouni	Exon 1	Cultivar	Canada	BRC	2
Sebasto	Exon 1	Cultivar	France	BRC	2
SeuSeun27	Exon 1	Old cultivar	Korean	BRC	2
Solution	Exon 1	Cultivar	France	BRC	2
Taischung	Exon 1	Cultivar	China	BRC	2
Taldor	Exon 1	Cutlivar	France	BRC	2
Tapidor	Exon 1	Cultivar	France	BRC	2
TE9111	Exon 1	Breeding line	Portugal	BRC	2
Valodor	Exon 1	Cultivar	France	BRC	2
Valoris	Exon 1	Cultivar	France	BRC	2
Veranopolis	Exon 1	Cultivar	Brazil	BRC	2
Zanda	Exon 1	Old cultivar	Belgium	BRC	2
KSU 4152 SYN ELITE95-10	Exon 1	Synthetic		WGRC	3
KSU 4152 SYN ELITE95-83	Exon 1	Synthetic		WGRC	3
KSU 4153 SYN ELITEII-9	Exon 1	Synthetic		WGRC	3
KSU 4157 SYN CIMMYT ENTRY-36	Exon 1	Synthetic		WGRC	3
KSU 4152 SYN ELITE95-64	Exon 1	Synthetic		WGRC	4
KSU 4152 SYN ELITE95-71	Exon 1	Synthetic		WGRC	4
KSU 4152 SYN ELITE95-33	Exon 1	Synthetic		WGRC	5
KSU 4152 SYN ELITE95-45	Exon 1	Synthetic		WGRC	5
KSU 4153 SYN ELITEII-13	Exon 1	Synthetic		WGRC	5
KSU 4153 SYN ELITEII-21	Exon 1	Synthetic		WGRC	5
KSU 4153 SYN ELITEII-22	Exon 1	Synthetic		WGRC	5
KSU 4153 SYN ELITEII-26	Exon 1	Synthetic		WGRC	5
KSU 4152 SYN ELITE95-12	Exon 1	Synthetic		WGRC	6
KSU 4152 SYN ELITE95-13	Exon 1	Synthetic		WGRC	6
KSU 4152 SYN ELITE95-2	Exon 1	Synthetic		WGRC	6
KSU 4152 SYN ELITE95-23	Exon 1	Synthetic		WGRC	6
KSU 4152 SYN ELITE95-32	Exon 1	Synthetic		WGRC	6
KSU 4152 SYN ELITE95-35	Exon 1	Synthetic		WGRC	6
KSU 4152 SYN ELITE95-36	Exon 1	Synthetic		WGRC	6
KSU 4152 SYN ELITE95-42	Exon 1	Synthetic		WGRC	6
KSU 4152 SYN ELITE95-51	Exon 1	Synthetic		WGRC	6
KSU 4152 SYN ELITE95-52	Exon 1	Synthetic		WGRC	6
KSU 4152 SYN ELITE95-55	Exon 1	Synthetic		WGRC	6
KSU 4152 SYN ELITE95-56	Exon 1	Synthetic		WGRC	6
KSU 4152 SYN ELITE95-78	Exon 1	Synthetic		WGRC	6
KSU 4152 SYN ELITE95-79	Exon 1	Synthetic		WGRC	6
KSU 4152 SYN ELITE95-8	Exon 1	Synthetic		WGRC	6
KSU 4152 SYN ELITE95-91	Exon 1	Synthetic		WGRC	6
KSU 4153 SYN ELITEII-23	Exon 1	Synthetic		WGRC	6
KSU 4153 SYN ELITEII-31	Exon 1	Synthetic		WGRC	6
KSU 4157 SYN CIMMYT ENTRY-27	Exon 1	Synthetic		WGRC	6
KSU 4157 SYN CIMMYT ENTRY-40	Exon 1	Synthetic		WGRC	6
KSU 4157 SYN CIMMYT ENTRY-61	Exon 1	Synthetic		WGRC	6
KSU 4157 SYN CIMMYT ENTRY-85	Exon 1	Synthetic		WGRC	6
M6	Exon 1	Synthetic		BRC	6
KSU 4152 SYN ELITE95-15	Exon 1	Synthetic		WGRC	7
KSU 4152 SYN ELITE95-4	Exon 1	Synthetic		WGRC	7
KSU 4153 SYN ELITEII-27	Exon 1	Synthetic		WGRC	8
KSU 4157 SYN CIMMYT ENTRY-4	Exon 1	Synthetic		WGRC	8
KSU 4157 SYN CIMMYT ENTRY-1	Exon 1	Synthetic		WGRC	9
KSU 4153 SYN ELITEII-20	Exon 1	Synthetic		WGRC	10
KSU 4152 SYN ELITE95-47	Exon 1	Synthetic		WGRC	11
Oznaka Linije I	Exon 1	Landrace	Yougos/Serbia-Montenegro	BRC	12
BRC = Biological resource centre on Small Grain Cereals (INRA, France)
NDSU = North Dakota State University (Fargo, North Dakota, US)
WGRC = Wheat Genetics Ressources Center (Manhattan, Kansas, US)
