# Supplementary material for: A wheat cysteine-rich receptor-like kinase confers broad-spectrum resistance against Septoria tritici blotch
Source: Nat Commun. 2021 Jan 19;12:433. doi: 10.1038/s41467-020-20685-0 (PMC7815785; doi:10.1038/s41467-020-20685-0)
Supplement: Supplementary file 8 — Supplementary Data 5 [file 41467_2020_20685_MOESM8_ESM.xlsx]

## Sheet: Feuil1
Supplementary Data 5
Accession	Country	Year of releasea	Provider	Type	cfn80044b
6-1-3	Egypt	-	BRC / 514	Breeding line	A
60293	Netherlands	-	BRC / 524	Breeding line	A
(95-13*BEZOSTAIA)3-3	Russia	-	BRC / 7	Breeding line	A
(V*C)5-3	France	>1960	BRC / 8280	Breeding line	A
114/62	Austria	-	BRC / 1747	-	A
117-VAR.12/564	Pakistan	1934	BRC / 23960	Old cultivar	A
11IWSWSN14	US	-	BRC / 92	Breeding line	A
25-AO-20/11-60	France	-	BRC / 296	-	A
2838-39	Bulgaria	-	BRC / 347	Breeding line	A
3716-1	Bulgaria	-	BRC / 421	Breeding line	A
664-258-18	Bulgaria	-	BRC / 546	Breeding line	A
A.4	Afghanistan	-	BRC / 748	-	A
AARI-2011	Pakistan	2011	QAU	Cultivar	A
Aas-2011	Pakistan	2011	QAU	Cultivar	A
ACA360	Argentina	2013	INIA	Cultivar	A
ACA908	Argentina	2013	INIA	Cultivar	A
ACADEMIE DE PEKIN	China	-	BRC / 776	Old cultivar	A
Accor	France	2007	Breedwheat	Cultivar	A
Accroc	France	2010	Breedwheat	Cultivar	A
Acienda	France	2004	Breedwheat	Cultivar	A
Acoustic	France	2010	Breedwheat	Cultivar	A
Adagio	France	2009	Breedwheat	Cultivar	A
Adhoc	France	2010	Breedwheat	Cultivar	A
ADMONTER	Austria	1953	BRC / 794	Old cultivar	A
ADULAR	Germany	1986	BRC / 797	Modern cultivar	A
Aerobic	France	2009	Breedwheat	Cultivar	A
AFRICA MAYO	Kenya	1960	BRC / 800	Modern cultivar	A
AGATHA	Canada	1970	BRC / 13642	Modern cultivar	A
Agt scythe	Australia	2005	AGG	Cultivar	A
AIFENG-4	China	1971	BRC / 822	Modern cultivar	A
Aivina	Russia	2009	BRC	Cultivar	A
AKADARUMA	Japan	1924	BRC / 833	Old cultivar	A
ALBIDUM 12	Russia	1980	BRC / 24108	Modern cultivar	A
Alcazar	France	2004	Breedwheat	Cultivar	A
Alchemy	UK	2006	Limagrain	Cultivar	A
Aldric	France	2007	Breedwheat	Cultivar	ND
Algarobo	Uruguay/Argentina	2014/2015	INIA	Cultivar	A
Aligator	France	2010	Breedwheat	Cultivar	A
Alixan	France	2005	Breedwheat	Cultivar	ND
Alizeo	France	2010	Breedwheat	Cultivar	A
Allez Y	France	2010	Breedwheat	Cultivar	A
ALMA	France	1942	BRC / 871	Old cultivar	A
Altamira	France	2009	Breedwheat	Cultivar	A
ALTAR 84	Mexico	1984	CIMMYT	Cultivar	ND
Altigo	France	2007	Breedwheat	Cultivar	ND
Altria	France	1996	Breedwheat	Cultivar	A
Amador	France	2010	Breedwheat	Cultivar	A
Ambello	France	2010	Breedwheat	Cultivar	A
Ambition	Danemark	2004	Breedwheat	Cultivar	ND
AMIFORT	France	1991	BRC / 901	Modern cultivar	A
Amundsen	France	2007	Breedwheat	Cultivar	A
ANATOLIE2	France	-	BRC / 13282	Old cultivar	A
Andalou	France	2001	Breedwheat	Cultivar	A
ANDES-56	Colombia	1956	BRC / 912	Old cultivar	A
Antonius	France	2006	Breedwheat	Cultivar	A
APACHE	France	1998	BRC / 13481	Modern cultivar	A
Apex	Canada	1937	NPGS	Cultivar	A
APEX	UK	1972	BRC / 933	Modern cultivar	A
Aprilio	France	2010	Breedwheat	Cultivar	A
Aramis	France	2009	Breedwheat	Cultivar	A
ARAWA	New zealand	1955	BRC / 957	Old cultivar	A
ARAZBUGDASI	Azerbaijan	1934	BRC / 24196	Old cultivar	A
ARCHE	France	1989	BRC / 964	Modern cultivar	A
ARDITO	Italy	1916	BRC / 24209	Old cultivar	A
Arezzo	France	2007	Breedwheat	Cultivar	A
ARGENT	UK	1979	BRC / 983	Modern cultivar	A
Aristote	France	2010	Breedwheat	Cultivar	A
ARKAS	Germany	1976	BRC / 1005	Modern cultivar	ND
Arkeos	France	2010	Breedwheat	Cultivar	A
Arlequin	France	2007	Breedwheat	Cultivar	A
ARROMANCHES	France	1961	BRC / 1032	Modern cultivar	A
Artdeco	France	2012	Breedwheat	Cultivar	A
ARTOIS-DESPREZ	France	1957	BRC / 1044	Old cultivar	A
AS68VM4-3-2/TJB636 13	France	>1960	BRC / 15950	Breeding line	A
Ascott	France	2012	Breedwheat	Cultivar	A
ASVM4/BEAUCHAMP 81B13	France	1994	BRC / 15954	Modern cultivar	A
ATAKEDA-KOMUGI	Japan	-	BRC / 1065	-	A
Athlon	France	2010	Breedwheat	Cultivar	A
ATIL C 2000	Mexico	2000	CIMMYT	Cultivar	ND
Atlas66	USA	1948	NPGS	Cultivar	A
ATTILA	India	1995	CIMMYT	Cultivar	A
ATTILA*2/PBW65/6/PVN//CAR422/ANA/5/BOW/CROW //BUC/PVN/3/YR/4/TRAP#1/7/ATTILA/2*PASTOR		-	CIMMYT	Advanced Line	A
Attitude	France	2009	Breedwheat	Cultivar	A
Attlass	France	2005	Breedwheat	Cultivar	ND
ATUT-II	Austria	1974	BRC / 1080	Modern cultivar	A
Aubusson	France	2001	Breedwheat	Cultivar	A
AUGUSTE	France	1998	BRC / 13861	Modern cultivar	A
AURORE	Australia	1914	BRC / 1110	Old cultivar	A
AUSTRO BANKUT	Austria	1919	BRC / 1113	Old cultivar	A
Autan	France	2000	Breedwheat	Cultivar	A
AXONA	Netherlands	1983	BRC / 13978	Modern cultivar	A
Azimut	France	2004	Breedwheat	Cultivar	A
Azzerti	France	2010	Breedwheat	Cultivar	A
BABAX/LR42//BABAX*2/3/KUKUNA/4/CROSBILL #1/5/BECARD		-	CIMMYT	Advanced Line	A
BABAX/LR42//BABAX*2/4/SNI/TRAP#1/3/KAUZ*2/TRAP//KAUZ		-	CIMMYT	Advanced Line	A
Bagou	France	2007	Breedwheat	Cultivar	A
Baguette 601	Uruguay/Argentina	2012/2011	INIA	Cultivar	ND
Baguette Premium 11	Uruguay	2006	INIA	Cultivar	A
BAHATANE-87	Algeria	1924	BRC / 1177	Old cultivar	A
BAIONETTE-I	Italy	-	BRC / 1182	Old cultivar	ND
BAJ #1	India	2010	CIMMYT	Cultivar	A
BALKAN	Yugoslavia	1979	BRC / 1192	Modern cultivar	A
BARANI-70	Pakistan	1970	BRC / 1217	Modern cultivar	A
BARBU DU FINISTERE	France	landrace	BRC / 1232	landrace	A
BARBU DU TRONCHET	France	landrace	BRC / 1236	landrace	A
Barok	France	2009	Breedwheat	Cultivar	A
BAROOTA-WONDER	Australia	1895	BRC / 13286	Old cultivar	A
BARS-2009	Pakistan	2009	QAU	Cultivar	A
Basmati	Italy	2011	Breedwheat	Cultivar	A
BASS	Australia	1983	BRC / 1244	Modern cultivar	A
Bastide	France	2002	Breedwheat	Cultivar	ND
BAULMES	France	-	BRC / 1249	Old cultivar	A
BAVIACORA M 92	Mexico	1992	CIMMYT	Cultivar	A
BECARD/QUAIU #1	-	-	CIMMYT	Advanced Line	A
BEHERT	France	1994	BRC / 13461	Modern cultivar	A
BEL ET BON	France	<1930	BRC / 1281	Old cultivar	A
Belgrade	UK	2016	Saaten Union UK	Cultivar	A
BELLOVAC	France	1997	BRC / 13494	Modern cultivar	A
BELLYEI-590	Hungary	-	BRC / 1288	Old cultivar	A
BENCHUNG	Nepal	-	BRC / 1313	Old cultivar	A
BENNI	US	1980	BRC / 1321	Modern cultivar	A
Bergamo	France	2012	Breedwheat	Cultivar	A
Bermude	France	2007	Breedwheat	Cultivar	A
BERZATACA	Finland	-	BRC / 1332	-	A
Biancor	France	2010	Breedwheat	Cultivar	A
BIRGITTA	Sweden	1960	BRC / 1357	Modern cultivar	A
BL3063	Nepal	2010	CIMMYT	Cultivar	A
BLANC DE CHENAN	France	landrace	BRC / 7965	landrace	A
BLANC PRECOCE	Switzerland	1930	BRC / 1400	Old cultivar	A
BLASON	France	1976	BRC / 1402	Modern cultivar	A
BLE BARBU DE MUROL	France	landrace	BRC / 8051	landrace	A
BLE DANOIS	France	landrace	BRC / 7968	landrace	A
BLE DE CRETE	France	landrace	BRC / 1422	landrace	A
BLE DE HAIE	France	landrace	BRC / 1429	landrace	A
BLE DE MARAT BARBU	France	landrace	BRC / 1446	landrace	A
BLE DE REDON BLANC 1/2 LACHE 1 1	France	landrace	BRC / 15658	landrace	A
BLE DE REDON BLANC BARBU 1 1	France	landrace	BRC / 15606	landrace	A
BLE DE REDON BLANC COMPACT I 1	France	landrace	BRC / 15652	landrace	A
BLE DE REDON GLUMES VELUES 1	France	landrace	BRC / 15710	landrace	A
BLE DE REDON ST-JUST Q21	France	landrace	BRC / 15809	landrace	A
BLE D'OR	France	<1930	BRC / 1417	Old cultivar	A
BLE DU ROUSSILLON	France	1887	BRC / 1498	Old cultivar	A
Blini	Morocco	2011	Breedwheat	Cultivar	A
BLONDYNKA	Poland	1920	BRC / 1529	Old cultivar	A
BLUEBOY	US	1964	BRC / 1531	Modern cultivar	A
BODELLIN	Australia	-	BRC / 1542	-	A
Bogdana	Ukraine	2006	DSAEU	Cultivar	A
Boginya	Ukraine	2008	DSAEU	Cultivar	A
Boisseau	France	2007	Breedwheat	Cultivar	A
Bokaro	Italy	2002	Breedwheat	Cultivar	A
Bologna	Spain	2002	Breedwheat	Cultivar	A
BORDEAUX 113	France	<1930	BRC / 7973	Old cultivar	A
Boregar	France	2007	Breedwheat	Cultivar	A
BT2277	Tunisia	-	BRC / 1643	Breeding line	A
BT2281	Tunisia	-	BRC / 1647	Breeding line	A
BT2296	Tunisia	-	BRC / 1655	-	A
BUCK ATLANTICO	Argentina	1952	BRC / 1660	Old cultivar	A
BUCKBUCK'S'	Mexico	1980	BRC / 1676	Modern cultivar	A
Buenno	France	2007	Breedwheat	Cultivar	A
BUNG EPI BARIOLE	Nepal	-	BRC / 1696	Old cultivar	A
BUNG EPI BLANC	Nepal	-	BRC / 1697	Old cultivar	A
BWL 1418	India	-	QAU	Cultivar	A
CADENZA	France	1994	BRC / 8254	Modern cultivar	A
Calingiri	Australia	1997	AGG	Cultivar	A
Camp Remy	France	1980	Breedwheat	Cultivar	A
Campero	France	2006	Breedwheat	Cultivar	A
CANDEAL DE AREVALO	Spain	landrace	BRC / 1768	landrace	A
CANDEAL DE SORIA	Spain	-	BRC / 1769	-	A
Caninde 1	Paraguay	-	INIA	Cultivar	ND
Caninde 11	Paraguay	-	INIA	Cultivar	A
Caninde 21	Paraguay	-	INIA	Cultivar	ND
Caninde 3	Paraguay	-	INIA	Cultivar	A
CANUCK	Canada	1974	BRC / 1774	Modern cultivar	A
Caphorn	France	2000	Breedwheat	Cultivar	A
CARIBO	Germany	1968	BRC / 8276	Modern cultivar	A
Catalan	France	2002	Breedwheat	Cultivar	ND
Ccb Ingenio	Spain	2006	Breedwheat	Cultivar	A
Céibo	Uruguay	2015	INIA	Cultivar	ND
Celestin	France	2010	Breedwheat	Cultivar	A
Cellule	France	2012	Breedwheat	Cultivar	Gc
CENAD 512	Romania	1958	BRC / 1885	Old cultivar	A
Centenaire	Belgium	2002	Breedwheat	Cultivar	A
CENTURK	US	1971	BRC / 13792	Modern cultivar	A
CEREALOR	France	1964	BRC / 1899	Modern cultivar	A
Cezanne	France	1998	Breedwheat	Cultivar	A
CF3003-2-7-4-4-3	France	>1960	BRC / 1957	Breeding line	A
CF4563-1-5-3-2-5	France	>1960	BRC / 1974	Breeding line	A
Ch Nara	Switzerland	2009	Breedwheat	Cultivar	A
CH01193	Switzerland	-	BRC / 19	Breeding line	A
CH62022	Switzerland	-	BRC / 537	Breeding line	A
CH73052	Switzerland	-	BRC / 2025	Breeding line	A
CHANATE	Mexico	1971	BRC / 2072	Modern cultivar	A
Charger	France	1997	Breedwheat	Cultivar	A
Chevalier	Austria	2006	Breedwheat	Cultivar	A
Cheyenne	USA	1933	NPGS	Cultivar	A
CHINESE SPRING	China	-	BRC / 2135	-	A
CHIRKUNG	Nepal	-	BRC / 2141	Old cultivar	A
CHITLANG	Nepal	-	BRC / 2145	Old cultivar	A
CHORTANDINKA	Russia	-	BRC / 2153	Old cultivar	A
CHYAKSILA EPI NON VELU	Nepal	-	BRC / 2169	Old cultivar	A
CHYAMTANG	Nepal	-	BRC / 2171	Old cultivar	A
CIRNO C 2008	Mexico	2008	CIMMYT	Cultivar	ND
Claire	UK	before 2004	Limagrain	Cultivar	A
Clearfield janz	Australia	-	AGG	Cultivar	A
CNDO/R143//ENTE/MEXI_2/3/AEGILOPS SQUARROSA (TAUS)/4/WEAVER/5/PICUS/6/TROST/7/TACUPETO F2001		-	CIMMYT	Advanced Line	A
COLLEGE ECLIPSE	Australia	1906	BRC / 2289	Old cultivar	A
COMET	Australia	1986	BRC / 2301	Modern cultivar	A
Compil	France	2010	Breedwheat	Cultivar	A
COMPTON	US	1983	BRC / 2308	Modern cultivar	A
CONCURRENT	France	1905	BRC / 13292	Old cultivar	A
COPPADRA	Turkey	-	BRC / 2330	-	A
Cordiale	UK	2004	KWS UK	Cultivar	A
CORIN	UK	1976	BRC / 2337	Modern cultivar	A
CORONATION	Canada	1938	BRC / 8073	Old cultivar	A
CORSODOR	France	1987	BRC / 2345	Modern cultivar	A
Corvus	Belgium	1998	Breedwheat	Cultivar	A
Costello	UK	2015	Senova	Cultivar	A
COTIPORA	Brazil	1965	BRC / 2353	Modern cultivar	A
Cougar	UK	2013	RAGT Seeds	Cultivar	A
COURTOT	France	1974	BRC / 2358	Modern cultivar	A
CP4	France	-	BRC / 2364	Breeding line	A
CREPIN A	France	<1930	BRC / 7988	Old cultivar	A
Croisade	France	2010	Breedwheat	Cultivar	A
CROISEMENT 268	Switzerland	1929	BRC / 24066	Old cultivar	A
Crousty	France	1995	Breedwheat	Cultivar	A
Crusoe	UK	2012	Limagrain	Cultivar	A
D130-63	Poland	-	BRC / 2399	Breeding line	A
DAERAAD	South Africa	1951	BRC / 2411	Old cultivar	A
DALNEVOSTOCHNAYA 10	Russia	1978	BRC / 24019	Modern cultivar	A
DANPHE #1	Ethiopia, Nepal, Sudan	2010	CIMMYT	Cultivar	A
DANUBIA	Czech Republic	1984	BRC / 2424	Modern cultivar	A
DAVIDOC	France	1986	BRC / 2438	Modern cultivar	A
DAYKU	Nepal	-	BRC / 2444	Old cultivar	A
DC147U	France	>1960	BRC / 8287	Breeding line	A
DETENICKA CERVENA	Czech Republic	1937	BRC / 2475	Old cultivar	A
DH8701	France	-	BRC / 2481	-	A
DHOJE	Nepal	-	BRC / 2485	Old cultivar	A
DI15	France	>1960	BRC / 177	Breeding line	A
DI182-9	France	>1960	BRC / 234	Breeding line	A
DI185	France	>1960	BRC / 236	Breeding line	A
DI276	France	>1960	BRC / 338	Breeding line	A
DI330	France	>1960	BRC / 386	Breeding line	A
DI37-12-2	France	>1960	BRC / 419	Breeding line	A
DI50-12	France	>1960	BRC / 477	Breeding line	A
DI6402-34-2-4	France	>1960	BRC / 2489	Breeding line	A
DI6404-19-15	France	>1960	BRC / 2491	Breeding line	A
DI7003-1-12	France	>1960	BRC / 2507	Breeding line	A
DI7005-113-3	France	>1960	BRC / 2508	Breeding line	A
DI7202-103	France	>1960	BRC / 2526	Breeding line	A
DI7210-15-11	France	>1960	BRC / 2534	Breeding line	A
DI7215-100	France	>1960	BRC / 2536	Breeding line	A
DI9234-11-15	France	>1960	BRC / 20384	Breeding line	A
Dialog	France	2007	Breedwheat	Cultivar	A
DIANA	Poland	1966	BRC / 2573	Modern cultivar	A
DIANA II	Czech Republic	1967	BRC / 2574	Modern cultivar	A
Dinosor	France	2005	Breedwheat	Cultivar	A
DNEPROVSKAIA	Ukraine	-	BRC / 2606	-	A
DOLIS PURI	Georgia	1933	BRC / 24080	Old cultivar	A
Donetska 48	Ukraine	1997	DSAEU	Cultivar	A
DONG FANG HONG NO.3	China	1979	BRC / 2626	Modern cultivar	A
DRAGON	France	1967	BRC / 2644	Modern cultivar	A
DRAVA	Croatia	1980	BRC / 2650	Modern cultivar	ND
Duxford	UK	2008	Syngenta	Cultivar	A
E108	France	-	BRC / 2683	Breeding line	A
EBRO	Spain	1966	BRC / 2698	Modern cultivar	A
Ednist	Ukraine	2008	DSAEU	Cultivar	A
Ega eagle rock	Australia	2004	AGG	Cultivar	A
EGYPCIO 208	Argentina	-	BRC / 2709	-	A
Einstein	UK	2003	Breedwheat	Cultivar	A
Ekonomka	Ukraine	2008	DSAEU	Cultivar	A
ELVIRA/5/CNDO/R143//ENTE/MEXI75/3/AE.SQ/4/2*OCI		-	CIMMYT	Advanced Line	A
EMU'S'	Mexico	1979	BRC / 2759	Modern cultivar	A
Envoy	Australia	2011	AGG	Cultivar	A
Ephoros	France	2004	Breedwheat	Cultivar	A
Epidoc	France	2006	Breedwheat	Cultivar	A
EQUINOX	UK	1995	BRC / 20276	Modern cultivar	A
Erik	USA	1982	NPGS	Cultivar	A
Esket	Germany	2007	Breedwheat	Cultivar	ND
Esperia	Italy	2002	Breedwheat	Cultivar	A
ESPOIR	France	1950	BRC / 2802	Old cultivar	A
ESTANZUELA-DORADO	Uruguay	1981	BRC / 2810	Modern cultivar	A
Euclide	France	2007	Breedwheat	Cultivar	A
Eureka	France	1992	Breedwheat	Cultivar	ND
Evolution	UK	2014	Limagrain	Cultivar	ND
Exelcior	France	2007	Breedwheat	Cultivar	A
Exotic	France	2005	Breedwheat	Cultivar	ND
Expert	France	2007	Breedwheat	Cultivar	A
Fadela	Morocco	2008	Breedwheat	Cultivar	A
Fairplay	France	2012	Breedwheat	Cultivar	A
Faisalabad-2008	Pakistan	2008	QAU	Cultivar	A
FANTAZIYA-ODESSKAYA	Ukraine	1996	BRC / 20224	Modern cultivar	A
Farinelli	France	2010	Breedwheat	Cultivar	A
FERRUGINEUM	Russia	-	BRC / 2991	Old cultivar	A
Fidelius	Ukraine	2012	DSAEU	Cultivar	A
Fielder	USA	-	NPGS	Cultivar	A
Figaro	France	2011	Breedwheat	Cultivar	A
Flamenko	France	2010	Breedwheat	Cultivar	A
FLAMURA-85	Romania	1989	BRC / 3050	Modern cultivar	A
Flaubert	France	2010	Breedwheat	Cultivar	A
FLINT	US	1830	BRC / 3070	Old cultivar	A
Fluor	France	2010	Breedwheat	Cultivar	ND
Folklor	France	2010	Breedwheat	Cultivar	A
FONDARD CRESPIN	France	1948	BRC / 13436	Old cultivar	A
Forblanc	France	2009	Breedwheat	Cultivar	A
FRANCOLIN #1	Bangladesh	2012	CIMMYT	Cultivar	A
Frelon	France	2000	Breedwheat	Cultivar	A
FRET2*2/4/SNI/TRAP#1/3/KAUZ*2/TRAP//KAUZ/ 5/PARUS/6/FRET2*2/KUKUNA		-	CIMMYT	Advanced Line	A
FRONTANA 3671	Brazil	1950	BRC / 3165	Old cultivar	A
FRONTHATCH	US	1963	BRC / 3170	Modern cultivar	A
FRUH WEIZEN	Germany	-	BRC / 13310	Old cultivar	A
FUKUHOKOMUGI	Japan	1979	BRC / 3176	Modern cultivar	A
Fuste	Uruguay/Argentina/Brasil	2014/2014/-	INIA	Cultivar	A
G66257	Greece	-	BRC / 3213	Breeding line	A
G7	France	-	BRC / 3218	Old cultivar	A
G72300	Greece	-	BRC / 3220	Breeding line	A
Galactic	France	2007	Breedwheat	Cultivar	ND
Gallant	UK	2009	Breedwheat	Cultivar	A
Galopain	France	2009	Breedwheat	Cultivar	A
Galpino	Spain	2010	Breedwheat	Cultivar	A
Galvano	Danemark	2008	Breedwheat	Cultivar	A
GAMENYA	Australia	1958	BRC / 3256	Old cultivar	A
Garantus	Poland	2007	Breedwheat	Cultivar	A
Garcia	France	2005	Breedwheat	Cultivar	ND
Gatsby	UK	2006	Limagrain	Cultivar	A
GAU	Nepal	-	BRC / 3267	Old cultivar	A
GELPA	France	1967	BRC / 3278	Modern cultivar	A
GENESIS	France	1992	BRC / 9024	Modern cultivar	A
Genesis2366	Uruguay	2011	INIA	Cultivar	ND
Genesis2375	Uruguay	2013	INIA	Cultivar	A
Genesis6.87	Uruguay	2013	INIA	Cultivar	A
GH 'S'	Mexico	-	BRC / 8578	-	A
GH126	France	-	BRC / 3299	Breeding line	A
GHURKA	Australia	1924	BRC / 3306	Old cultivar	A
Gilleya	Ukraine	2014	DSAEU	Cultivar	A
GK-SZÖKE	Hungary	1985	BRC / 3342	Modern cultivar	A
Gladiator	UK	2004	Breedwheat	Cultivar	A
Glasgow	UK	2005	Breedwheat	Cultivar	A
GLENLEA	Canada	1972	BRC / 3358	Modern cultivar	A
GODOLLOI 15	Hungary	1957	BRC / 3366	Old cultivar	A
Goncourt	France	2009	Breedwheat	Cultivar	A
GP260	Canada	1983	BRC / 8113	Modern cultivar	A
GRACKLE #1	-	-	CIMMYT	Advanced Line	A
Grafton	UK	2009	KWS UK	Cultivar	A
Graham	UK	2016	Syngenta	Cultivar	A
Graindor	France	2006	Breedwheat	Cultivar	A
GRANAROLO	Italy	1973	BRC / 3402	Modern cultivar	A
Grandin	USA	1989	NPGS	Cultivar	A
GRANIT	Russia	1978	BRC / 3406	Modern cultivar	A
Gravitas	UK	2011	Limagrain	Cultivar	A
GRENIER	France	1992	BRC / 3414	Modern cultivar	A
Grom	Russia	2010	BRC	Cultivar	A
GUDEL	Nepal	-	BRC / 3437	Old cultivar	A
GUISUISKAYA SYAO-BAI-MAI	China	1953	BRC / 23996	Old cultivar	A
GULAR	Australia	1927	BRC / 3442	Old cultivar	A
H 277	India	-	QAU	Cultivar	A
H742A	Israel	1974	BRC / 3463	Modern cultivar	ND
H93-70	Spain	-	BRC / 3485	Breeding line	A
HAMAC	Netherlands	2001	BRC / 20417	Modern cultivar	A
HANA	Czech Republic	1985	BRC / 14011	Modern cultivar	A
Haussmann	France	2006	Breedwheat	Cultivar	A
HD 2781	India	2002	QAU	Cultivar	A
HD 2888	India	2005	QAU	Cultivar	A
HD 2932	India	2007	QAU	Cultivar	Gc
HD 2987	India	2010	QAU	Cultivar	A
HD2687	India	1998	CIMMYT	Cultivar	A
Hekto	France	2009	Breedwheat	Cultivar	A
Hereward	UK	before 2004	Breedwheat	Cultivar	A
HI 1544	India	2007	QAU	Cultivar	A
HI 8381	India	1994	QAU	Cultivar	Gc
HI 8627	India	2004	QAU	Cultivar	A
HI 8638	India	-	QAU	Cultivar	A
HI 8663	India	2007	QAU	Cultivar	ND
Hisseo	Italy	2010	Breedwheat	Cultivar	A
HIVERNAL	France	1962	BRC / 3617	Modern cultivar	A
HONGGAOAN	Nepal	-	BRC / 3645	Old cultivar	A
Hope	USA	1927	NPGS	Cultivar	A
HOPEA	Finland	1936	BRC / 9048	Old cultivar	A
HOROSHIRI KOMUGI	Japan	1974	BRC / 3665	Modern cultivar	A
HOUMANA	Niger	-	BRC / 8233	-	A
HP 1633	India	1992	QAU	Cultivar	A
HP 1731	India	1990	QAU	Cultivar	A
HP 1744	India	1996	QAU	Cultivar	A
HP 1761	India	1996	QAU	Cultivar	A
HS 295	India	1991	QAU	Cultivar	A
HS 490	India	2007	QAU	Cultivar	A
Humber	UK	2007	KWS UK	Cultivar	A
HUW 234	India	1984	CIMMYT	Cultivar	A
HUW234+LR34/PRINIA*2//KIRITATI	-	2014	CIMMYT	Advanced Line	A
HW 2004	India	1995	QAU	Cultivar	A
HYBRIDE 56 VILMORIN	France	1956	BRC / 3696	Old cultivar	A
IAR W83-2	Ethiopia	-	BRC / 3752	Breeding line	ND
IAS 1	Brazil	1955	BRC / 3753	Old cultivar	A
ICARDA 079	Syria	-	BRC / 3804	Modern cultivar	A
Illico	France	2010	Breedwheat	Cultivar	A
INIA-19	Mexico	-	BRC / 3857	-	ND
Innov	France	2005	Breedwheat	Cultivar	A
INQALAB 91	Pakistan	1991	CIMMYT	Cultivar	A
Instinct	France	2006	Breedwheat	Cultivar	A
INSTITUT 1802	France	<1930	BRC / 8011	Old cultivar	A
Interet	France	2008	Breedwheat	Cultivar	A
Iridium	France	2007	Breedwheat	Cultivar	A
Irineya	Ukraine	2016	DSAEU	Cultivar	A
Irishka	Russia	2009	BRC	Cultivar	A
Isengrain	France	1997	Breedwheat	Cultivar	A
Istabraq	UK	2004	Breedwheat	Cultivar	A
Itapua40	Paraguay	-	INIA	Cultivar	A
Itapua65	Paraguay	-	INIA	Cultivar	A
Itapua75	Paraguay	-	INIA	Cultivar	A
Itapua80	Paraguay	-	INIA	Cultivar	A
Itapua85	Paraguay	-	INIA	Cultivar	A
Jagger	USA	1994	NPGS	Cultivar	A
Jaguar	Italy	2009	Breedwheat	Cultivar	A
JANGO	France	-	BRC / 3896	Old cultivar	A
JASZAJI TF	Hungary	1973	BRC / 3912	Modern cultivar	A
JB Diego	UK	2008	Senova	Cultivar	A
JO3045	Finland	1971	BRC / 3942	Modern cultivar	A
JUBING	Nepal	-	BRC / 3965	Old cultivar	A
JUFY II	Belgium	1954	BRC / 3970	Old cultivar	A
Julius	Germany	2008	KWS	Cultivar	A
JUNBESI	Nepal	-	BRC / 3975	Old cultivar	A
JUPARE C 2001	Mexico	2001	CIMMYT	Cultivar	A
K1898-9/L200-6	Bulgaria	-	BRC / 3991	Breeding line	A
KACHU #1	India	2010	CIMMYT	Cultivar	A
KACHU//WBLL1*2/BRAMBLING	-	-	CIMMYT	Advanced Line	A
KACHU/SAUAL	-	-	CIMMYT	Advanced Line	A
Kalahari	Germany	2010	Breedwheat	Cultivar	A
Kalango	Italy	2002	Breedwheat	Cultivar	A
Kalim	Ukraine	2010	DSAEU	Cultivar	A
Kalystar	France	2010	Breedwheat	Cultivar	A
KANCHAN	India, Bangladesh	1983	CIMMYT	Cultivar	A
Karillon	France	2010	Breedwheat	Cultivar	A
KATYIL	Australia	1982	BRC / 4036	Modern cultivar	A
KE HAN NO.8	China	-	BRC / 4055	Modern cultivar	A
KENYA 350	Kenya	1951	BRC / 4067	Old cultivar	A
KID	France	1971	BRC / 4105	Modern cultivar	A
KIRAC 66	Turkey	1970	BRC / 4111	Modern cultivar	A
KITCHENER	Canada	1911	BRC / 8079	Old cultivar	A
Klein Nutria	Uruguay	2012	INIA	Cultivar	A
Klein Rayo	Argentina	2010	INIA	Cultivar	A
Klein Tauro	Argentina	2005	INIA	Cultivar	A
KOLBEN 3	Sweden	1929	BRC / 4157	Old cultivar	A
Komerciyna (DSAEU)	Ukraine	2015	DSAEU	Cultivar	A
Kometus	Germany	2011	Breedwheat	Cultivar	A
Koreli	France	2007	Breedwheat	Cultivar	A
Kozisna (DSAEU)	Ukraine	2017	DSAEU	Cultivar	A
KRAKA	Morocco	1981	BRC / 4187	Modern cultivar	A
KRASNAYA	Canada	1914	BRC / 24031	Old cultivar	A
KRELOF 3	France	-	BRC / 4194	Old cultivar	A
KULDZHINSKAYA	China	1959	BRC / 24003	Old cultivar	A
KULUNG	Nepal	-	BRC / 4207	Old cultivar	A
KWS Crispin	UK	2016	KWS UK	Cultivar	A
KWS Lili	UK	2015	KWS UK	Cultivar	A
KWS Loft	Germany	2012	KWS	Cultivar	A
KWS Magic	Germany	2011	KWS	Cultivar	A
KWS Montana	Germany	-	KWS	Cultivar	A
Kws Podium	UK	2011	Breedwheat	Cultivar	A
KWS Santiago	UK	-	KWS UK	Cultivar	A
KWS Siskin	UK	2016	KWS UK	Cultivar	A
LAMMAS	UK	1850	BRC / 24210	Old cultivar	A
LANDRACE	Armenia	1925	BRC / 23891	Old cultivar	A
LANDRACE	Turkey	1926	BRC / 23896	landrace	A
LANDRACE	Turkey	1926	BRC / 23902	landrace	A
LANDRACE	Morocco	1926	BRC / 23909	landrace	A
LANDRACE	Ethiopia	1927	BRC / 23923	landrace	A
LANDRACE	China	1930	BRC / 23944	landrace	A
LANDRACE	China	1930	BRC / 23945	landrace	A
LANDRACE	Tajikistan	1935	BRC / 23970	landrace	A
LANDRACE	Tajikistan	1935	BRC / 23971	landrace	A
LANDRACE	Tajikistan	1935	BRC / 23974	landrace	A
LANDRACE	Georgia	1935	BRC / 23977	landrace	A
LANDRACE	Georgia	1941	BRC / 23989	Old cultivar	A
LANDRACE	Russia	1951	BRC / 23995	Old cultivar	A
LANDRACE	Turkey	1928	BRC / 24056	landrace	A
LANDRACE	Palestine	1927	BRC / 24184	Old cultivar	A
LANDRACE	Turkmenistan	1948	BRC / 24185	landrace	A
LANDRACE	Azerbaijan	1927	BRC / 24193	landrace	A
Larned	USA	1976	NPGS	Cultivar	A
LASANI-08	Pakistan	2008	CIMMYT	Cultivar	A
Laser	Italy	2010	Breedwheat	Cultivar	ND
Laurier	France	2012	Breedwheat	Cultivar	A
Lazurna	Ukraine	2011	DSAEU	Cultivar	A
LE2092	Brazil	-	BRC / 8509	-	A
LE2425	Uruguay	-	INIA	Advanced Line	ND
LE2428	Uruguay	-	INIA	Advanced Line	ND
LE2433	Uruguay	-	INIA	Advanced Line	A
LE2438	Uruguay	-	INIA	Advanced Line	ND
LE2452	Uruguay	-	INIA	Advanced Line	ND
LE2453	Uruguay	-	INIA	Advanced Line	ND
LE2455	Uruguay	-	INIA	Advanced Line	A
LE2456	Uruguay	-	INIA	Advanced Line	ND
Lear	UK	-	Breedwheat	Cultivar	A
Lebed	Russia	2009	BRC	Cultivar	A
Legenda Mironovska	Ukraine	2012	DSAEU	Cultivar	A
LESCZYNSKA WEZESNA	Poland	1937	BRC / 4300	Old cultivar	A
Limes	France	2002	Breedwheat	Cultivar	A
LIMPOPO	Zimbabwe	1981	BRC / 8513	Modern cultivar	A
LITTLE CLUB	US	1878	BRC / 4324	Old cultivar	A
LOK 1	India	1981	CIMMYT	Cultivar	A
LONTOI	Finland	1971	BRC / 4343	Modern cultivar	A
Lord	France	2009	Breedwheat	Cultivar	A
Lupus	Ukraine	2014	DSAEU	Cultivar	A
M45/66	Argentina	-	BRC / 4477	-	A
M708//G25/N163	Israel	-	BRC / 4482	Breeding line	A
Mace	Australia	2008	AGG	Cultivar	A
MACHA	Japan	-	BRC / 4487	-	A
Machete	Australia	1985	AGG	Cultivar	A
MADIN PATEGA BARBU	Nepal	-	BRC / 4492	Old cultivar	A
Magenta	Australia	2007	AGG	Cultivar	A
MALGORZATKA UDYCKA	Poland	1958	BRC / 4525	Old cultivar	A
Malinivka	Ukraine	2014	DSAEU	Cultivar	A
Manager	France	2006	Breedwheat	Cultivar	ND
Marcelin	France	2009	Breedwheat	Cultivar	A
Marksman	UK	2008	Breedwheat	Cultivar	A
MARS DE SUEDE ROUGE BARBU	France	1922	BRC / 4645	Old cultivar	A
MASTER	UK	1983	BRC / 4664	Modern cultivar	A
MATRADERECSKEI TF	Hungary	1973	BRC / 4670	Modern cultivar	A
MEDRA/AURORA//HOHENTURM/DINA	Poland	-	BRC / 4698	Breeding line	A
MEIRA	Spain	-	BRC / 4702	Old cultivar	A
MELCHIOR	Netherlands	1974	BRC / 4706	Modern cultivar	A
MENFLO	Chile	1955	BRC / 4712	Old cultivar	A
Mercato	France	2005	Breedwheat	Cultivar	A
MEXICALI C75	Mexico	1975	CIMMYT	Cultivar	ND
MEXIQUE 58	Mexico	1974	BRC / 4776	Modern cultivar	A
MEXIQUE 9	Mexico	-	BRC / 4784	Modern cultivar	A
Mh 09-17	-	-	Breedwheat	Breeding line	ND
MICHE	France	1954	BRC / 4796	Old cultivar	A
Millat-2011	Pakistan	2011	QAU	Cultivar	A
MINTURK	US	1919	BRC / 4838	Old cultivar	A
MIRLEBEN	Ukraine	1993	BRC / 20074	Modern cultivar	A
Miroir	France	2010	Breedwheat	Cultivar	A
Mironovskaya Storichna	Ukraine	2004	DSAEU	Cultivar	A
MISHRAGANI	Lebanon	-	BRC / 4874	-	A
MISR 1	Egypt	2009	CIMMYT	Cultivar	A
MOCHO DE ESPIGA BIANCA	Portugal	1928	BRC / 4901	Old cultivar	A
MONJO	Nepal	-	BRC / 4925	Old cultivar	A
Moskito	France	2012	Breedwheat	Cultivar	A
MOTTIN	France	<1950	BRC / 4947	Old cultivar	A
Mudrist	Ukraine	2015	DSAEU	Cultivar	A
MUNAL #1	India	2011	CIMMYT	Cultivar	A
Musik	France	2010	Breedwheat	Cultivar	A
MV-MA	Hungary	1982	BRC / 4991	Modern cultivar	A
N46	Israel	1967	BRC / 5088	Modern cultivar	A
N67M2	Israel	-	BRC / 5096	-	A
NABU EPI BLANC	Nepal	-	BRC / 5102	Old cultivar	A
NACHIPUNDO	Nepal	-	BRC / 5108	Old cultivar	A
NANG NANO 140	China	-	BRC / 5115	Modern cultivar	A
NANKING NO.25	China	1937	BRC / 5116	Old cultivar	A
NAPHAL	India	-	BRC / 5120	-	A
NARC-2009	Pakistan	2009	QAU	Cultivar	A
NARC-2011	Pakistan	2011	QAU	Cultivar	A
Nasnaga	Ukraine	2015	DSAEU	Cultivar	A
Natalka	Ukraine	2009	DSAEU	Cultivar	A
NAVARRO 150	Spain	-	BRC / 8165	Old cultivar	A
NAVOJOA M2007	Mexico	2007	CIMMYT	Cultivar	A
NEELKANT	Syria	1980	BRC / 8194	Modern cultivar	A
NELOKI	-	-	CIMMYT	Advanced Line	A
NEPAL 84	Nepal	-	BRC / 5166	Old cultivar	A
NEPAL 89	Nepal	-	BRC / 5167	Old cultivar	A
Newton	USA	1977	NPGS	Cultivar	A
Nirvana	France	2001	Breedwheat	Cultivar	A
NISHIKAZE KOMUGI	Japan	1986	BRC / 8227	Modern cultivar	A
Nogal	Spain	2006	Breedwheat	Cultivar	Gc
NON PLUS EXTRA	Austria	1919	BRC / 9077	Old cultivar	A
NONG DA NO.141	China	1982	BRC / 5219	Modern cultivar	A
NORIN 29	Japan	1949	BRC / 5250	Old cultivar	ND
NORIN 60	Japan	1944	BRC / 5260	Old cultivar	A
NORIN 64	Japan	1944	BRC / 5266	Old cultivar	A
Norstar	Canada	1977	NPGS	Cultivar	A
NOUGAT	France	1985	BRC / 5293	Modern cultivar	A
Novosmuglyanka	Ukraine	2016	DSAEU	Cultivar	A
NP120	India	-	BRC / 5308	-	ND
Nucleo	France	2010	Breedwheat	Cultivar	A
NYU BAY	Japan	1985	BRC / 5399	Modern cultivar	A
NZ(81)P43	New zealand	1981	BRC / 5401	Modern cultivar	A
Oakley	UK	2007	KWS UK	Cultivar	A
ODESSA EXP.STA.17413	Syria	-	BRC / 5415	Breeding line	A
ODESSA EXP.STA.19565	Ethiopia	-	BRC / 5419	Breeding line	A
ODESSA EXP.STA.20722	Portugal	-	BRC / 5421	Breeding line	A
ODESSA EXP.STA.21821	Portugal	-	BRC / 5425	Breeding line	A
ODESSKAYA 16	Ukraine	1953	BRC / 5438	Old cultivar	A
Odyssee	France	2012	Breedwheat	Cultivar	A
OGOSTA	Bulgaria	1978	BRC / 5448	Modern cultivar	ND
Ogrodska	Ukraine	2010	DSAEU	Cultivar	A
OPAL	Germany	1959	BRC / 5486	Old cultivar	A
OPATA 85	Mexico	1985	BRC / 13811	Modern cultivar	A
Oratorio	France	1996	Breedwheat	Cultivar	A
Orcas	Germany	2010	Breedwheat	Cultivar	A
Oregrain	France	2012	Breedwheat	Cultivar	A
ORFIELD	France	1997	BRC / 13500	Modern cultivar	A
Oriyka	Ukraine	2012	DSAEU	Cultivar	A
ORLANDI	Italy	1947	BRC / 5501	Old cultivar	A
ORNICAR	France	1998	BRC / 13471	Modern cultivar	A
Orvantis	France	2000	Breedwheat	Cultivar	A
Oxebo	France	2010	Breedwheat	Cultivar	A
P. DE BROLLON	Spain	landrace	BRC / 5552	landrace	A
P4523-80	Austria	-	BRC / 5558	Breeding line	A
Pajero	Belgium	1995	Breedwheat	Cultivar	A
Pakistan-2013	Pakistan	2013	QAU	Cultivar	A
Pakito	France	2010	Breedwheat	Cultivar	A
Paledor	France	2005	Breedwheat	Cultivar	A
PALESTINSKAYA	Palestine	1927	BRC / 24180	Old cultivar	A
PALIO	France	1997	BRC / 13502	Modern cultivar	A
PAMUKALE	Turkey	1997	BRC / 13799	Modern cultivar	A
Panacea	UK	2014	Limagrain	Cultivar	A
Panonikus	Ukraine	2014	DSAEU	Cultivar	A
Papageno	Austria	2007	Breedwheat	Cultivar	A
Parador	France	2000	Breedwheat	Cultivar	A
PATO	Argentina	1968	BRC / 5636	Modern cultivar	A
PAVON F 76	Mexico	1976	CIMMYT	Cultivar	A
PBW 175	India	1989	QAU	Cultivar	ND
PBW 1793	India	-	QAU	Cultivar	A
PBW 812	India	-	QAU	Cultivar	Gc
PBW343	India	1995	CIMMYT	Cultivar	A
PBW343*2/KUKUNA//PARUS/3/PBW343*2/KUKUNA		-	CIMMYT	Advanced Line	A
PBW65/2*PASTOR	-	2008	CIMMYT	Cultivar	A
Pepidor	France	2007	Breedwheat	Cultivar	A
Perfector	France	2004	Breedwheat	Cultivar	A
PEYKRU INERME NON VELU	Nepal	-	BRC / 5702	Old cultivar	A
PFAU/WEAVER	Mexico	2000	CIMMYT	Cultivar	A
Phare	France	2007	Breedwheat	Cultivar	A
Pierrot	Danemark	2009	Breedwheat	Cultivar	A
Pireneo	Austria	2005	Breedwheat	Cultivar	A
PITIC 62	Mexico	1962	BRC / 5748	Modern cultivar	ND
Player	France	2010	Breedwheat	Cultivar	A
Podolyanka (national st.)	Ukraine	2003	DSAEU	Cultivar	A
POILU DU TARN	France	1909	BRC / 5773	Old cultivar	A
Pr22R20	France	2002	Breedwheat	Cultivar	A
Pr22R58	Italy	2002	Breedwheat	Cultivar	A
PRECOCE A BARBE BLANCHE	Portugal	1955	BRC / 5816	Old cultivar	A
PRECOCE DU JAPON	Japan	1868	BRC / 5821	Old cultivar	A
Premio	France	2007	Breedwheat	Cultivar	ND
Prevert	France	2010	Breedwheat	Cultivar	A
Primo	Italy	2009	Breedwheat	Cultivar	ND
PRINCE-LEOPOLD	Belgium	1936	BRC / 9087	Old cultivar	A
PRL/2*PASTOR	Mexico	2007	CIMMYT	Cultivar	A
PROMESSA	Netherlands	1991	BRC / 5897	Modern cultivar	A
PROVINS	France	1949	BRC / 13440	Old cultivar	A
PUNJAB TYPE 15	India	1928	BRC / 23937	Old cultivar	A
PUNJAB TYPE 18	India	1928	BRC / 23934	Old cultivar	A
PUNJAB TYPE 24	India	1928	BRC / 23933	Old cultivar	A
Punjab-2011	Pakistan	2011	QAU	Cultivar	A
Qplus	UK	2009	Limagrain	Cultivar	A
QUAIU #1	Mexico	2009	CIMMYT	Cultivar	A
Quality	Italy	2002	Breedwheat	Cultivar	A
R 1	China	1932	BRC / 23957	Old cultivar	A
Racine	France	2010	Breedwheat	Cultivar	A
RALET	France	<1950	BRC / 8048	Old cultivar	A
Razzano	France	2010	Breedwheat	Cultivar	A
RECITAL	France	1986	BRC / 6027	Modern cultivar	A
REDMAN	Canada	1946	BRC / 6047	Old cultivar	A
REEDLING #1	Mexico	2014	CIMMYT	Cultivar	A
Reflection	UK	2015	Syngenta	Cultivar	A
Regent	Canada	1939	NPGS	Cultivar	A
RENAN	France	1989	BRC / 6086	Modern cultivar	A
Rescue	Canada	1946	NPGS	Cultivar	A
Revelation	UK	2013	Limagrain	Cultivar	A
RGT Illustrious	UK	2016	RAGT Seeds	Cultivar	A
RGT Sacramento	UK	-	RAGT Seeds	Cultivar	A
RICHELLE	France	1926	BRC / 6170	Old cultivar	A
Rimbaud	France	2010	Breedwheat	Cultivar	A
RINGOT 2	France	<1950	BRC / 6191	Old cultivar	A
RITAK	Nepal	-	BRC / 6198	Old cultivar	A
Robigus	UK	2003	KWS UK	Cultivar	A
ROELFS F2007	Mexico	2007	CIMMYT	Cultivar	A
ROKYCANSKA SAMETKA	Czech Republic	1899	BRC / 14000	Old cultivar	A
RONGOTEA	New zealand	1979	BRC / 7848	Modern cultivar	A
Ronsard	France	2012	Breedwheat	Cultivar	A
Rosario	France	2004	Breedwheat	Cultivar	A
ROUGE D'ALTKIRCH	France	landrace	BRC / 6308	landrace	A
ROUGE DE MARCHISSY	Switzerland	1929	BRC / 6318	Old cultivar	A
Royssac	France	2002	Breedwheat	Cultivar	A
Rubisko	France	2012	Breedwheat	Cultivar	A
Rustic	Belgium	2005	Breedwheat	Cultivar	A
S975-A4-A1	Zimbabwe	-	BRC / 6396	Breeding line	A
Saint Ex	France	2010	Breedwheat	Cultivar	A
Samurai	France	2005	Breedwheat	Cultivar	A
SANDOMIRKA	Poland	-	BRC / 13346	-	A
Sankara	France	2004	Breedwheat	Cultivar	ND
SANUNU	Syria	-	BRC / 8197	-	A
SARRUBRA	Russia	1931	BRC / 23950	Old cultivar	A
SARY-BUGDA	Azerbaijan	1927	BRC / 24186	Old cultivar	A
SARY-BUGDA GULGERI	Russia-Caucasus	1928	BRC / 24058	Old cultivar	A
Scenario	France	2010	Breedwheat	Cultivar	A
Scor	France	2009	Breedwheat	Cultivar	A
Scout	Australia	2009	AGG	Cultivar	A
Sebasto	France	2007	Breedwheat	Cultivar	A
SEHER 06	Pakistan	2006	CIMMYT	Cultivar	ND
Selekt	France	2007	Breedwheat	Cultivar	A
Selevita	Ukraine	2014	DSAEU	Cultivar	A
Selkirk	Canada	1953	NPGS	Cultivar	ND
SENTUNG	China	-	BRC / 6522	-	A
SERI M 82	Mexico	1982	CIMMYT	Cultivar	A
SEU SEUN 27	Republic of Korea	1936	BRC / 6529	Old cultivar	A
Seyrac	France	2006	Breedwheat	Cultivar	A
SHA7/VEE#5/5/VEE#8//JUP/BJY/3/F3.71/TRM/ 4/2*WEAVER/6/SKAUZ/PARUS//PARUS		-	CIMMYT	Advanced Line	A
Shahkar-2013	Pakistan	2013	QAU	Cultivar	A
SIETE CERROS T66	Mexico	1966	CIMMYT	Cultivar	A
Sila	Russia	2010	BRC	Cultivar	A
SIRAZAIAIBARIGI 2	Japan	-	BRC / 6575	-	A
Sirtaki	Italy	2008	Breedwheat	Cultivar	A
Skyfall	UK	2014	RAGT Seeds	Cultivar	A
Smuggler	UK	2004	Limagrain	Cultivar	A
Smuglyanka	Ukraine	2004	DSAEU	Cultivar	A
Snigurka	Ukraine	2007	DSAEU	Cultivar	A
SOANDRES LARACHA	Spain	-	BRC / 6605	Old cultivar	A
Sobbel	France	2009	Breedwheat	Cultivar	A
Sogood	France	2006	Breedwheat	Cultivar	A
Soissons	France	1988	Breedwheat	Cultivar	A
Sokal	France	2010	Breedwheat	Cultivar	A
SOLARIS	Czech Republic	1976	BRC / 13210	Modern cultivar	A
Soledad	Italy	2008	Breedwheat	Cultivar	A
Solehio	France	2009	Breedwheat	Cultivar	A
Sollario	France	2007	Breedwheat	Cultivar	A
Solomiya	Ukraine	2016	DSAEU	Cultivar	A
Solstice	UK	before 2004	Limagrain	Cultivar	A
Solution	France	2007	Breedwheat	Cultivar	A
SONALIKA	India, Pakistan, Bangladesh	1967	CIMMYT	Cultivar	A
SOOR GHANUM	Pakistan	1936	BRC / 23981	Old cultivar	A
Sophytra	France	2007	Breedwheat	Cultivar	A
Sorrial	France	2009	Breedwheat	Cultivar	A
SPIN 121-VAR.12/536	Pakistan	1933	BRC / 24075	Old cultivar	A
Spivanka (DSAEU)	Ukraine	2005	DSAEU	Cultivar	A
Sponsor	France	1995	Breedwheat	Cultivar	A
SPONSOR	France	1994	BRC / 13454	Modern cultivar	A
Spyder	UK	2016	Senova	Cultivar	A
STANLEY	Canada	1890	BRC / 8097	Old cultivar	A
STEPNYACHKA	Ukraine	1928	BRC / 24054	Old cultivar	A
Stigg	UK	2011	Limagrain	Cultivar	A
STRUBES DICKKOPF	Germany	1880	BRC / 6740	Old cultivar	A
SUP152/BAJ #1	-	-	CIMMYT	Advanced Line	A
SUPER 152	India	2012	CIMMYT	Cultivar	A
SUPER SERI #1	-	-	CIMMYT	Advanced Line	A
Svitanok	Ukraine	2014	DSAEU	Cultivar	A
SW89.5277/BORL95//SKAUZ/3/PRL/2*PASTOR/4/HEILO		-	CIMMYT	Advanced Line	A
Sweet	France	2010	Breedwheat	Cultivar	A
Swinggy	France	2009	Breedwheat	Cultivar	A
Sy Alteo	France	2010	Breedwheat	Cultivar	A
Sy Epson	UK	-	Breedwheat	Cultivar	A
Sy Mattis	France	2010	Breedwheat	Cultivar	A
Sy Moisson	France	2012	Breedwheat	Cultivar	A
Sy Tolbiac	France	2012	Breedwheat	Cultivar	A
Syn300	Uruguay	2012	INIA	Cultivar	ND
TACUPETO F2001	Mexico	2001	CIMMYT	Cultivar	A
TAFERSTAT	France	-	BRC / 6843	Old cultivar	A
TAHTI	Finland	1949	BRC / 6846	Old cultivar	A
TAI 911	China	-	BRC / 13781	-	A
TALDOR	France	1997	BRC / 13476	Modern cultivar	A
TALISMAN	France	1998	BRC / 13870	Modern cultivar	A
Tapidor	France	2001	Breedwheat	Cultivar	ND
TAU-BUGDA	Russia-Caucasus	1955	BRC / 24089	Old cultivar	A
TF6	France	-	BRC / 6922	Old cultivar	A
Thatcher	USA	1934	NPGS	Cultivar	A
THORI 212-VAR.8/1	Pakistan	1934	BRC / 23964	Old cultivar	A
Timber	UK	2007	Saaten Union UK	Cultivar	A
Timing	France	2010	Breedwheat	Cultivar	A
Timstein	USA	1939	NPGS	Cultivar	A
TM7MB1-1	France	>1960	BRC / 8289	Breeding line	A
Toisondor	France	2004	Breedwheat	Cultivar	A
TOM THUMB	US	1972	BRC / 6986	Modern cultivar	A
Topibus	Ukraine	2016	DSAEU	Cultivar	A
TOUZELLE BLANCHE BARBUE	France	1936	BRC / 7011	Old cultivar	A
TRAMI~PUY DE DOME	France	1921	BRC / 7026	Old cultivar	A
Trapez	France	2009	Breedwheat	Cultivar	A
TRCH*2/3/C80.1/3*QT4118//3*PASTOR	-	-	CIMMYT	Advanced Line	A
TREMESINO MEIRA	Spain	landrace	BRC / 7040	landrace	A
Tremie	France	1992	Breedwheat	Cultivar	A
TRIGO DE MONTE	Spain	landrace	BRC / 7048	landrace	A
Tulip	France	2010	Breedwheat	Cultivar	A
TURDA 81-77	Romania	1984	BRC / 7085	Modern cultivar	A
Tuxedo	UK	2011	RAGT Seeds	Cultivar	A
Tvorets	Russia	2011	BRC	Cultivar	A
TYLER	US	1980	BRC / 7092	Modern cultivar	A
ULYANOVSKAYA	Russia	1976	BRC / 5536	Modern cultivar	A
U-MAN-SYAO-MAI	China	1958	BRC / 24006	Old cultivar	A
US(59)34	US	1970	BRC / 7117	Modern cultivar	A
US(62)P66	Colombia	1962	BRC / 7166	Modern cultivar	A
Uski	France	2009	Breedwheat	Cultivar	A
Uzhinok	Ukraine	2010	DSAEU	Cultivar	A
VAKKA	Finland	1953	BRC / 7276	Old cultivar	A
VALDOR	France	1956	BRC / 7279	Old cultivar	A
Valodor	France	2007	Breedwheat	Cultivar	A
Vassa	Russia	2011	BRC	Cultivar	A
Vershina	Russia	2011	BRC	Cultivar	A
Viscount	UK	-	Breedwheat	Cultivar	A
Vista	USA	1993	NPGS	Cultivar	A
Voloshkova	Ukraine	2008	DSAEU	Cultivar	A
VOLT	Hungary	1994	BRC / 13445	Modern cultivar	A
VOROBEY	-	-	CIMMYT	Advanced Line	Gc
VPM V1-1-2-4R2-3-8-3-2	France	>1960	BRC / 7490	Breeding line	A
W7984	France	>1960	BRC / 13812	Breeding line	A
Warrior	UK	2010	RAGT Seeds	Cultivar	A
WATTINES	France	1974	BRC / 7585	Modern cultivar	A
WEEBILL1	-	-	CIMMYT	Advanced Line	A
WHEAR/KRONSTAD F2004	-	-	CIMMYT	Advanced Line	A
WHEAR/SOKOLL	-	-	CIMMYT	Advanced Line	A
WL 711	Pakistan	1976	CIMMYT	Cultivar	A
WR 544	India	-	QAU	Cultivar	ND
WS-13 CARDENO 34/45	Spain	1989	BRC / 8170	Modern cultivar	A
Wyalkatchem	Australia	2001	AGG	Cultivar	A
Xi19	UK	-	Breedwheat	Cultivar	A
YAVAROS 79	Mexico	1979	CIMMYT	Cultivar	ND
Zagrava	Ukraine	2010	DSAEU	Cultivar	A
ZANDA	Belgium	1939	BRC / 8058	Old cultivar	A
ZILVE	Turkey	-	BRC / 13800	-	A
Zolotokolosa	Ukraine	2006	DSAEU	Cultivar	A
DSAEU = Dnipropetrovsk State Agrarian and Economic university (Ukraine)
NPGS = National Plant Germplasm System (USDA, USA)
BRC = Biological Ressource Centre on small grain cereals (INRA, France)
CIMMYT = International Maize and Wheat Improvement Center (Mexico)
AGG = Australian Grains Genebank (Australia)
QUA = Quaid-i-Azam University (Pakistan)
Breedwheat = French national project (https://breedwheat.fr/)
INIA = National Agricultural Research Institute
ND = not determined
aFirst year on the AHBD recommended list for UK cultivars
bA = absence of Stb16q, G = presence of Stb16q and ND = Non Determined
cConfirmed with cfn80045 and by Sanger sequencing
