# Supplementary material for: A wheat cysteine-rich receptor-like kinase confers broad-spectrum resistance against Septoria tritici blotch
Source: Nat Commun. 2021 Jan 19;12:433. doi: 10.1038/s41467-020-20685-0 (PMC7815785; doi:10.1038/s41467-020-20685-0)
Supplement: Supplementary file 9 — Supplementary Data 6 [file 41467_2020_20685_MOESM9_ESM.xlsx]

## Sheet: Feuil1
Supplementary Data 6
Name	Species	Source Date	Source Country	State/Province	Collection Site	Latitude	Longitude	Elevation (m)	Biological Status	cfn80044a	Sublineageb
CIae3	Aegilops tauschii	1955	Afghanistan	Zabul	Jaldak	31.97083333	66.71916667	1448	WILD	A	1E
CIae4	Aegilops tauschii	1955	Afghanistan	Ghazni	Jaldak to Ghazni	32.76000000	67.57000000	2054	WILD	A	1E
CIae6	Aegilops tauschii	1955	Afghanistan	Badghis	Maimana to Laman	35.2833	63.6	906		A	1E
CIae8	Aegilops tauschii	1955	Iran	Mazandaran	Sari to Behshahr	36.63111111	53.30000000	106	WILD	G	2E
CIae10	Aegilops tauschii	1955	Iran	Mazandaran	Behshahr to Gorgan	36.7669	53.99	-8		A	2E
CIae13	Aegilops tauschii	1955	Iran	Mazandaran	Gorgan to Khoshyailagh	36.66666667	55.08333333	1577	WILD	G	2E
CIae15	Aegilops tauschii	1955	Iran	Khorasan	Firuzkah	35.43694444	60.80944444	1370	WILD	A	2W
CIae16	Aegilops tauschii	1955	Iran	Mazandaran	Sari to Behshahr	36.63111111	53.30000000	106	WILD	ND	2E
CIae17	Aegilops tauschii	1955	Iran	Mazandaran	Sari to Behshahr	36.6311	53.3	106		G	2E
CIae18	Aegilops tauschii	1955	Iran	Mazandaran	Babulsar to Sari	36.70000000	53.00000000	-26	WILD	A	2E
CIae19	Aegilops tauschii	1955	Iran	Mazandaran	Babulsar to Chalus	36.58333333	52.10000000	-21	WILD	G	2E
CIae20	Aegilops tauschii	1955	Iran	Mazandaran	Babulsar to Chalus	36.58333333	52.10000000	-21	WILD	G
CIae21	Aegilops tauschii	1955	Iran	Mazandaran	Babulsar to Chalus	36.58333333	52.10000000	-21	WILD	A	2E
CIae22	Aegilops tauschii	1955	Iran	Gilan	Ramsar	36.90027778	50.68250000	-1	WILD	G
CIae25	Aegilops tauschii	1955	Iran	Gilan	Ramsar to Rasht	37.19166667	50.08333333	268	WILD	A	2E
CIae27	Aegilops tauschii	1955	Iran	West Azerbaijan	Mahabad	36.7647	45.7217	1359		A	1W
CIae28	Aegilops tauschii	1955	Iran	West Azerbaijan	Rezaiyeh to Khoy	37.98333333	45.01666667	1371	WILD	ND	1W
CIae30	Aegilops tauschii		Unknown						WILD	G	2W
CIae51	Aegilops tauschii		Unknown						WILD	ND	1E
CIae68	Aegilops tauschii	1948-08-01	Turkey	Kars	lower slopes of Mt. Ararat, Igdir	39.80000000	44.10000000	1197	WILD	A	1W
CIae72	Aegilops tauschii		Unknown						WILD	G	2E
PI220331	Aegilops tauschii	06/29/1954	Afghanistan	Faryab	40 mi. southwest of Maimana	35.70000000	64.25000000	1169	WILD	ND	1E
PI220641	Aegilops tauschii	06/24/1954	Afghanistan	Kondoz	between Kunduz and Mazar-i-Sharif	36.70000000	68.30000000	458	WILD	ND	1E
PI220642	Aegilops tauschii	1954-06-29	Afghanistan	Faryab	20 mi. south of Maimana	35.7167	64.9	915		ND	1E
PI268210	Aegilops tauschii	1960	Iran	Mazandaran	20 km east of Behshahr, near sea level	36.73333333	53.76666667	-7	WILD	A	2E
PI276980	Aegilops tauschii		Soviet Union	Caucasus	Caucusus				WILD	G	2W
PI276985	Aegilops tauschii		Iran	Mazandaran	Behshahr	36.69444444	53.54250000	166	WILD	A	2E
PI317392	Aegilops tauschii		Afghanistan	Badghis	4 mi. southeast of Qala Nau	34.96666667	63.18333333	976	WILD	ND	1E
PI317394	Aegilops tauschii		Afghanistan	Badghis	18 mi. northwest of Qaddis, 7 mi. southeast of Qala Nau	34.95000000	63.21666667	1068	WILD	ND	1E
PI317398	Aegilops tauschii		Afghanistan	Samangan	5 mi. southwest of Haibak	36.31666667	67.83333333	1128	WILD	ND	1E
PI330489	Aegilops tauschii		Unknown						WILD	A	2E
PI349037	Aegilops tauschii		Azerbaijan							A	2E
PI369627	Aegilops tauschii		Unknown						WILD	G	2E
PI428563	Aegilops tauschii		Georgia						WILD	A	1W
PI428564	Aegilops tauschii		Azerbaijan						WILD	G	2W
PI431599	Aegilops tauschii		Azerbaijan						WILD	ND	2W
PI431600	Aegilops tauschii		Russian Federation	Dagestan		43.00000000	47.00000000		WILD	G	2W
PI431602	Aegilops tauschii		Turkmenistan						WILD	A	2W
PI452130	Aegilops tauschii		China	Henan	Honan Province	34.00000000	114.00000000		WILD	ND	1E
PI476874	Aegilops tauschii		Afghanistan						WILD	ND	1E
PI486266	Aegilops tauschii	08/14/1979	Turkey	Hakkari	6km south of Semdinli	37.20000000	44.61666667	1700	WILD	G	2W
PI486267	Aegilops tauschii	08/14/1979	Turkey	Hakkari	6km south of Semdinli	37.20000000	44.61666667	1700	WILD	G	2W
PI486268	Aegilops tauschii	08/14/1979	Turkey	Hakkari	6km south of Semdinli	37.20000000	44.61666667	1700	WILD	G
PI486269	Aegilops tauschii	08/14/1979	Turkey	Hakkari	18km north-northwest from Semdinli towards Yuksekova	37.33333333	44.53333333	1620	WILD	A
PI486270	Aegilops tauschii	08/15/1979	Turkey	Hakkari	37km northeast of Yuksekova	37.78333333	44.33333333	1670	WILD	ND
PI486271	Aegilops tauschii	08/17/1979	Turkey	Van	42km southeast of Ercis-Karayollari Bakimevi	38.91666667	43.60000000	1700	WILD	ND	1W
PI486272	Aegilops tauschii	08/17/1979	Turkey	Van	42km southeast of Ercis-Karayollari Bakimevi	38.91666667	43.60000000	1700	WILD	ND	1W
PI486273	Aegilops tauschii	08/19/1979	Turkey	Kars	35km west of Tuzluca	40.15000000	43.36666667	1010	WILD	A	1W
PI486274	Aegilops tauschii	08/19/1979	Turkey	Kars	35km west of Tuzluca	40.15000000	43.36666667	1010	WILD	A	1W
PI486275	Aegilops tauschii	08/19/1979	Turkey	Kars	35km west of Tuzluca	40.15000000	43.36666667	1010	WILD	A	1W
PI486277	Aegilops tauschii	08/19/1979	Turkey	Kars	24km southwest of Kagizman-Igdir-Erzurum Road Junction	40.08333333	42.93333333	1300	WILD	A	1W
PI499262	Aegilops tauschii		China	Xinjiang		42.00000000	86.00000000		WILD	ND	1E
PI499263	Aegilops tauschii		Unknown						WILD	ND
PI499265	Aegilops tauschii		Unknown						WILD	A
PI508260	Aegilops tauschii		China	Xinjiang		42.00000000	86.00000000		WILD	A	1E
PI508261	Aegilops tauschii		China	Xinjiang		42.00000000	86.00000000		WILD	ND
PI508262	Aegilops tauschii		China	Xinjiang		42.00000000	86.00000000		WILD	ND	1E
PI508264	Aegilops tauschii		China	Henan		34.00000000	114.00000000		WILD	ND	1E
PI511363	Aegilops tauschii		Afghanistan	Faryab	75 km W of Maimana (Maimana-Qala Nau)	35.80000000	64.25000000	947	WILD	ND	1E
PI511365	Aegilops tauschii		Pakistan	Baluchistan	suburbs of Quetta	30.20000000	67.00000000	1669	WILD	A
PI511366	Aegilops tauschii		Afghanistan	Zabul	Jaldak	31.97000000	66.72000000	1448	WILD	ND	1E
PI511367	Aegilops tauschii		Afghanistan	Kabul	4km N of Kabul	34.53000000	69.18000000	1843	WILD	ND	1E
PI511368	Aegilops tauschii		Iran	Tehran	2km N of Karaj	35.80000000	50.96666667	1296	WILD	A	2W
PI511369	Aegilops tauschii		Iran	Mazandaran	NE of Khoshyialagh (Gorgan-Khosh.)	36.85000000	55.00000000	527	WILD	ND	1E
PI511370	Aegilops tauschii		Iran	Mazandaran	Khoshyailagh	36.85000000	55.35000000	1766	WILD	A	2W
PI511375	Aegilops tauschii		Unknown						WILD	A	1E
PI511378	Aegilops tauschii		Iran	West Azerbaijan	32km S of Khoy (Rezaiyeh-Khoy)	38.40000000	44.95000000	1190	WILD	A	2W
PI511379	Aegilops tauschii		Iran	West Azerbaijan	Khoy	38.55	44.97	1131	Elevation derived from SRTM3.	A	2W
PI511382	Aegilops tauschii		Iran	Mazandaran	5km W of Behshahr (Sari-Behshahr)	36.66666667	53.58000000	393	WILD	A	2E
PI511383	Aegilops tauschii		Iran	Mazandaran	15km E of Behshahr (Behshahr-Gorgan)	36.73000000	53.75000000	49	WILD	A	2E
PI542277	Aegilops tauschii	06/27/1984	Turkey	Izmir	Aegean Agric. Research Inst. Gene Bank, Menemen			30	WILD	A	2W
PI542278	Aegilops tauschii	06/27/1984	Turkey	Izmir	Aegean Agric. Research Inst. Gene Bank, Menemen			30	WILD	ND
PI554306	Aegilops tauschii	1979-08-01	Turkey						WILD	A	1W
PI554310	Aegilops tauschii	1984-08-01	Turkey	Van	14 km southwest of Van at sign reading 20 km to Van	38.4167	43.3	1650		A	1W
PI554311	Aegilops tauschii	1984-08-01	Turkey	Van	14 km southwest of Van at sign reading 20 km to Van	38.41666667	43.30000000	1650	WILD	A	1W
PI554312	Aegilops tauschii	1984-08-01	Turkey	Van	14 km southwest of Van at sign reading 20 km to Van	38.4167	43.3	1650		A	1W
PI554313	Aegilops tauschii	1984-08-01	Turkey	Van	14 km southwest of Van at sign reading 20 km to Van	38.4167	43.3	1650		A	1W
PI554316	Aegilops tauschii	1984-08-01	Turkey	Van	14 km southwest of Van at sign reading 20 km to Van	38.41666667	43.30000000	1650	WILD	A	1W
PI554317	Aegilops tauschii	1984-08-01	Turkey	Van	14 km southwest of Van at sign reading 20 km to Van	38.41666667	43.30000000	1650	WILD	A	1W
PI554318	Aegilops tauschii	1984-08-01	Turkey	Hakkari	31 km southeast of Gecitli; 3 km east of Cukurca junction toward Hakkari	37.4833	43.65	1075		ND	1W
PI554319	Aegilops tauschii	1984-08-01	Turkey	Hakkari	12 km southwest of Hakkari on road to Uludere	37.48333333	43.71666667	1200	WILD	ND	1W
PI554320	Aegilops tauschii	1984-08-01	Turkey	Hakkari	34 km northeast of Hakkari	37.70000000	44.00000000	1500	WILD	ND	1W
PI554321	Aegilops tauschii	1984-08-01	Turkey	Hakkari	14 km southwest of Semdinli	37.16666667	44.56666667	1250	WILD	ND	1W
PI554322	Aegilops tauschii	1984-08-01	Turkey	Van	42 km north of Van	38.83333333	43.43333333	1710	WILD	ND
PI554323	Aegilops tauschii	1984-08-01	Turkey	Van	58 km north of Van	38.88333333	43.56666667	1710	WILD	ND	1W
PI554324	Aegilops tauschii	1984-08-01	Turkey	Kars	6 km southwest of Kagizman toward Karakurt	40.13333333	43.06666667	1275	WILD	ND	1W
PI560532	Aegilops tauschii	07/23/1985	Turkey	Van	1 km W of Kasimoglu (9km E of asphalt road 95)	38.68333333	43.40000000	1726	WILD	ND
PI560534	Aegilops tauschii	07/18/1985	Turkey	Hakkari	Top of citadel hill in the town. Town of Hakkari	37.58333333	43.73333333	1770	WILD	A	1W
PI560536	Aegilops tauschii	07/22/1985	Turkey	Van	along Lake Van, 2km NE of Yayliyaka	38.83333333	43.40000000	1625	WILD	ND	1W
PI560537	Aegilops tauschii	07/22/1985	Turkey	Van	2km S of Halkali Village	38.81666667	43.30000000	1635	WILD	A
PI560753	Aegilops tauschii	1986-03-07	Turkey	Hakkari	2.5km N of road junction to Beytussebap on Cukurca-Hakkari road	37.48333333	43.53333333	1080	WILD	ND	1W
PI560754	Aegilops tauschii	1986-05-07	Turkey	Hakkari	4.4km S of road junction to Yuksekova on Hakkari-Van road	37.71666667	44.01666667	1490	WILD	ND	1W
PI560756	Aegilops tauschii	07/19/1986	Turkey	Hakkari	10km S of junction to Yuksekova on Hakkari-Van road	37.70000000	43.96666667	1450	WILD	ND	1W
PI574466	Aegilops tauschii		Georgia						WILD	A	2W
PI574467	Aegilops tauschii		Russian Federation	Dagestan		43.00000000	47.00000000		WILD	A	1W
PI574469	Aegilops tauschii		India							ND	1E
PI603220	Aegilops tauschii		Western Asia							ND	1E
PI603221	Aegilops tauschii		Western Asia						WILD	ND	1E
PI603223	Aegilops tauschii	06/25/1955	Iran	Mazandaran	Behshahr	36.68333333	53.53333333	166	WILD	G	2E
PI603224	Aegilops tauschii		Russian Federation	Dagestan		43.00000000	47.00000000		WILD	G	2W
PI603226	Aegilops tauschii	1965-09-07	Iran	Mazandaran	7 km west of Neka on East coast of Caspian Sea	36.58333333	53.50000000	328	WILD	A	2E
PI603229	Aegilops tauschii		Azerbaijan						WILD	G	2W
PI603230	Aegilops tauschii		Azerbaijan		Village of Ordovadi			160	WILD	ND	2E
PI603231	Aegilops tauschii		Azerbaijan		Shemakha (Semacha) region, Gobistan	40.08333333	49.40000000	650	WILD	A	2W
PI603235	Aegilops tauschii		Azerbaijan		Kusary region, village of Chavadsaoo	41.45000000	48.45000000	750	WILD	A	2E
PI603237	Aegilops tauschii		Azerbaijan		Sheki (Seki) region	41.2	47.1667	595	Elevation derived from SRTM3.	G	2W
PI603240	Aegilops tauschii		Azerbaijan		Shemakha (Semacha) region, town of Marevka	40.63333333	48.61666667	1200	WILD	G	2W
PI603244	Aegilops tauschii	1965-10-07	Iran	Mazandaran	Gorgan railway station	36.83333333	54.48333333	110	WILD	A	1W
PI603245	Aegilops tauschii		Western Asia						WILD	ND	1W
PI603246	Aegilops tauschii		Portugal						WILD	ND
PI603249	Aegilops tauschii	1955-07-03	Iran	Tehran	2 km north of Karaj (suburbs of Tehran)	35.75	50.95	1243	Elevation derived from SRTM3.	ND	2W
PI603252	Aegilops tauschii	07/28/1955	Iran	West Azerbaijan	Suburbs of Mahabad	36.73333333	45.73333333	1533	WILD	A	1W
PI603253	Aegilops tauschii	07/20/1970	Iran	Mazandaran	Ramsar	36.88333333	50.68333333	33	WILD	A	2E
PI603254	Aegilops tauschii	07/20/1970	Iran	Mazandaran	Ramsar	36.88333333	50.68333333	33	WILD	A	2E
PI603255	Aegilops tauschii	07/19/1966	Armenia	Erevan	Aragaband (Yerevan - airport)	40.18333333	44.50000000	1011	WILD	A	1W
PI662053	Aegilops tauschii	05/28/2002	Turkmenistan			38.42888889	56.40833333	394	WILD	A
PI662055	Aegilops tauschii	05/28/2002	Turkmenistan			38.45194444	56.54000000	490	WILD	A
PI662058	Aegilops tauschii	05/29/2002	Turkmenistan			38.41194444	56.49416667	477	WILD	ND
PI662060	Aegilops tauschii	05/29/2002	Turkmenistan			38.37166667	56.57750000	882	WILD	ND
PI662062	Aegilops tauschii	05/30/2002	Turkmenistan			38.61305556	56.29972222	464	WILD	ND
PI662063	Aegilops tauschii	05/30/2002	Turkmenistan			38.61305556	56.29972222	464	WILD	A
PI662065	Aegilops tauschii	05/30/2002	Turkmenistan			39.02833333	56.03111111	250	WILD	ND
PI662066	Aegilops tauschii	05/31/2002	Turkmenistan			39.24861111	55.62527778	68	WILD	A
PI662067	Aegilops tauschii	2002-02-06	Turkmenistan			37.59750000	54.76916667	24	WILD	ND
PI662068	Aegilops tauschii	2002-03-06	Turkmenistan			37.64555556	54.76388889	41	WILD	ND
PI662069	Aegilops tauschii	2002-03-06	Turkmenistan			38.07000000	55.28916667	108	WILD	A
PI662070	Aegilops tauschii	2002-03-06	Turkmenistan			38.32083333	55.87611111	170	WILD	A
PI662072	Aegilops tauschii	2002-04-06	Turkmenistan			38.28833333	56.28472222	823	WILD	ND
PI662076	Aegilops tauschii	2002-06-06	Turkmenistan			38.63916667	56.70361111	884	WILD	A
PI662078	Aegilops tauschii	2002-12-06	Turkmenistan			35.71583333	61.44611111	963	WILD	ND
PI662084	Aegilops tauschii	06/24/2006	Tajikistan	Khujand	Between Rovakom and Saro villages					A
PI662095	Aegilops tauschii	06/25/2006	Tajikistan	Khujand	76 meters from turn from Dusti towards Punuk					ND
PI662105	Aegilops tauschii	06/27/2006	Tajikistan	Khujand	2km from Aksoy village towards Vorukh					A
PI662106	Aegilops tauschii	06/27/2006	Tajikistan	Khujand	Outskirts of Saridasht village					ND
PI662112	Aegilops tauschii	06/29/2006	Tajikistan	Khujand	3.2km from Shakhriston city center towards Kulikutan village					ND
PI662116	Aegilops tauschii	06/29/2006	Tajikistan	Khujand	2.5km from agricultural administration building of Shakhriston city	39.77194400	68.80944400		WILD	A
TA4152-19	T. aestivum									G
Obelisk	T. aestivum									A
Passeport information available from the National Plant Germplasm System (USDA, USA)
ND = Not Determined
aA = absence of Stb16q and G = presence of Stb16q, positive accessions were all confirmed with marker cfn80045
b from Wang et al. 2013
