# Supplementary material for: A wheat cysteine-rich receptor-like kinase confers broad-spectrum resistance against Septoria tritici blotch
Source: Nat Commun. 2021 Jan 19;12:433. doi: 10.1038/s41467-020-20685-0 (PMC7815785; doi:10.1038/s41467-020-20685-0)
Supplement: Supplementary file 10 — Supplementary Data 7 [file 41467_2020_20685_MOESM10_ESM.xlsx]

## Sheet: Feuil1
Supplementary Data 7
Primer names	Sequences	Comments
cfd300_F	TCCAGCATCAGGCCAACTCA	SSR markers, scaffold1066a
cfd300_R	GTCGCCGCCTTCGCTCAC	SSR markers, scaffold1066
cfd304_F	TGCGTACGTGTTTGGCCATTATTA	SSR markers, scaffold5122
cfd304_R	GCACGGAGAGATCGAGCCAG	SSR markers, scaffold5122
cfd306_F	CTCGGCAACCTCGGCTCGT	SSR markers, scaffold32896
cfd306_R	CAAAGTCAGCGCGGGGAATT	SSR markers, scaffold32896
cfd307_F	CCACGTAAGAAATATCAACACAAAG	SSR markers, scaffold45305
cfd307_R	TTCCGTTATCTCTTGGCAGTGG	SSR markers, scaffold45305
cfd310_F	TCTTTTTAGCTTTTCCTTGGATGT	SSR markers, scaffold48451
cfd310_R	CCCCGGCTCCTCCTTATCAA	SSR markers, scaffold48451
cfd313_F	AGTCGGTCCTGGAAAAGATGAA	SSR markers, scaffold71353
cfd313_R	TCCGATATTTCCTTCCCGATT	SSR markers, scaffold71353
cfd317_F	GGGCCATCCATAGAAGTTTCCA	SSR markers, scaffold45305
cfd317_R	ATGGCCGAACGAAGGATGAC	SSR markers, scaffold45305
cfd319_F	TGGCAGTCGGACGAGGTTAA	SSR markers, scaffold45305
cfd319_R	TTCCCTCGGGTTCAAGTGCT	SSR markers, scaffold45305
cfd321_F	GCAAGTCAAGCCAGCAGGATC	SSR markers, scaffold45305
cfd321_R	GTCGGGCCTGCACACAACA	SSR markers, scaffold45305
cfd322_F	GGGCATATTTCCTTCACAGTTTTC	SSR markers, scaffold1066
cfd322_R	TAGGCCCCTCCCAATGCTC	SSR markers, scaffold1066
cfd323_F	TGTGACAAAGAGGCAGGGAAGT	SSR markers, scaffold1066
cfd323_R	CACTTTTGTTCTTGGCGCTCTT	SSR markers, scaffold1066
cfd335_F	ACCTTACCGAACTACTCACACATG	SSR markers, scaffold1066
cfd335_R	CCTTGCTCTGATACCACTTGTTC	SSR markers, scaffold1066
cfd336_F	GCCCAGACGATAACCTACAAAA	SSR markers, scaffold1066
cfd336_R	CATCGTTATATCCTGGTTCGTTAC	SSR markers, scaffold1066
Xrwgs7_F	CCGAGGACGTCGAGAAAAAC	STS markers, wheat EST accession BE444335c
Xrwgs7_R	GCAAGACGCCGAAGACG	STS markers, wheat EST accession BE444335
Xrwgs9_F	CCATTTGGCACAATGACTTG	STS markers, wheat EST accession BE405038c
Xrwgs9_R	GCTGTGGAAGCATCTTGTGA	STS markers, wheat EST accession BE405038
Xrwgs11_F	GGAGAGTCGCAGGATCCA	STS markers, wheat EST accession BE403428c
Xrwgs11_R	TCTCTGCCCAGTCCAACTTT	STS markers, wheat EST accession BE403428
Xrwgs15_F	GAGGCCATCAAGTCCAAGTT	STS markers, wheat EST accession BE426763c
Xrwgs15_R	TGGGTTCGTGAAGAAAAAGC	STS markers, wheat EST accession BE426763
Xrwgs23_F	CTCAAGGACCTGCTGGAGAC	STS markers, wheat EST accession BE48984c
Xrwgs23_R	ATCTAGAGGCGCGACAAAAA	STS markers, wheat EST accession BE489841
Xrwgs25_F	TCGACTTCAGGAGCCACTTT	STS markers, wheat EST accession BM137927c
Xrwgs25_R	CACGTTCAGGAACTGCTTCA	STS markers, wheat EST accession BM137927
XTC378283_F	AGGCAGGATCAAGATCAACGAC	Tentative Consensus EST sequence TC378283
XTC378283_R	ACCGTGCATCATCGTTACAAAT	Tentative Consensus EST sequence TC378283
XTC457731_F	CCCGTTCCTACCCTACTTCC	Tentative Consensus EST sequence TC457731
XTC457731_R	CCGGCACACAATAAATCACA	Tentative Consensus EST sequence TC457731
190_F1	CTCTGCTGGATGAATTTCCACAA	Amplification of scaffold45305 for identification of cfn80033
190_R1	ACTCGCCAGATATTCAGGACAGG	Amplification of scaffold45305 for identification of cfn80033
20_F2	TCTCTCATCTTCCCAGCACATC	Amplification of scaffold45305 for identification of cfn80031
20_R2	ATTCGTGGCAGCCTGATTGT	Amplification of scaffold45305 for identification of cfn80031
Crk6F11	CTGGCAGGTAGGGACGAAATA	Amplication of Crk6 genomic sequence
Crk6R7	TCAAATCGGCCAAAAACAGA	Amplication of Crk6 genomic sequence
20F6	CACGGCGGCTTCCTTATTGTA	Screening of transgenic plants, Forward
20R7	TGGGGCAATTATGTGGCAAC	Screening of transgenic plants, Reverse
cfp50029_F	ACGTATCAAACTTCCACCCG	ISBP marker, Screening the BAC library
cfp50029_R	CCGCGAAACATGTCTTCATA	ISBP marker, Screening the BAC library
Unk1_F	GCGACAATGGCCACATGA	Unk1 sequencing
Unk1_R	GCGAGCAGTTGGAAGTTAGC	Unk1 sequencing
CRK6F3	TCGTTCAGCTTTATGCCCACA	Stb16q sequencing promoter Forward
20F7	AGCTGCTGGGCGTCCTCAA	Stb16q sequencing promoter Reverse
20R3	AGGCTCAGGTCTACTCTTCTAAAAT	Stb16q sequencing exon1 Reverse
20R6	CTCGGCGGCTAGACCAGTAC	Stb16q sequencing exon1 Forward
20F2	TCTCTCATCTTCCCAGCACATC	Stb16q sequencing exon2, 3 Forward
CRK6F13	AGGGTGCTCGCATGAATGTAT	Stb16q sequencing exon2, 3 Reverse
CRK6R11	CGTTCAAGCCAGATATTACACATG	Stb16q sequencing exon4, 5, 6, 7 Forward
20F5	AGCCTGCCTTCCTGTGTTAGA	Stb16q sequencing exon4, 5, 6, 7 Reverse
MgTub_F	ATCACCAGCCCGCAAAGCTT	Relative expression of β-tubulin
MgTub_R	ACGATCTTGTGTCCGAGTACCAG	Relative expression of β-tubulin
20F1	CAGGGCCAACTACCAGATGA	Relative expression of Crk6, RACE
CRK6R1	AAGAGTTTGACCAGATTGTTATGTT	Relative expression of Crk6, RACE
CRK6F1	CGAATAGGCCAGAAGAAGATGC	RACE
Phyto_F1	GTATGTCCTCCTACCTCACGAAGT	Normalization
Phyto_R1	CGCTGCTGCGATAATCTGCT	Normalization
Crk6F8	GGGGGGTGGCTTGAGCTTCTAGA	RACE
M13F	GTAAAACGACGGCCAGT	pRACE insert sequencing
cfn80007_F	AAGGACTAGACCACTAATTAGCCT	SNP marker, genetic mapping, GDS7LZN02G5ONB_64b
cfn80007_R	AAGGACTAGACCACTAATTAGCCG	SNP marker, genetic mapping
cfn80007_C	GTGGTTACAAGGAACAAAAGCTTTCAGAA	SNP marker, genetic mapping
cfn80011_F	CAGAAAATGCATGCTGCAATGGGAT	SNP marker, genetic mapping, contig18074_275b
cfn80011_R	AGAAAATGCATGCTGCAATGGGAC	SNP marker, genetic mapping
cfn80011_C	GCCACTCTCCTCAATGTAAATTCAACAAT	SNP marker, genetic mapping
cfn80016_F	AGACAGACGTGCCAAAGCAACAT	SNP marker, genetic mapping, GDEEGVY02IK0HS_176b
cfn80016_R	GACAGACGTGCCAAAGCAACAG	SNP marker, genetic mapping
cfn80016_C	GTTTTGCATTTTGAACGTGCTTGGATGAA	SNP marker, genetic mapping
cfn80031_F	GAAGGTGACCAAGTTCATGCTGCAGGCATCATTGACGTAAAGACT	SNP marker, genetic mapping
cfn80031_R	GAAGGTCGGAGTCAACGGATTCAGGCATCATTGACGTAAAGACC	SNP marker, genetic mapping
cfn80031_C	CTTTTGTTGGAGAAAAGGGAGTCCGTT	SNP marker, genetic mapping
cfn80033_F	GAAGGTGACCAAGTTCATGCTATGAATCCTAAAATCTCTGATTTTGGACT	SNP marker, genetic mapping
cfn80033_R	GAAGGTCGGAGTCAACGGATTGAATCCTAAAATCTCTGATTTTGGACG	SNP marker, genetic mapping
cfn80033_C	GTTTCCTTGAGTATCATTGGAGCTGAAAT	SNP marker, genetic mapping
cfn80044_F	GAAGGTGACCAAGTTCATGCTATTATCAACTTGGCCCCTGG	Stb16q diagnostic marker
cfn80044_H	GAAGGTCGGAGTCAACGGATTATTATCAACTTGGCCCCTGA	Stb16q diagnostic marker
cfn80044_C	GTGGACGGTCGCTTTTCCATC	Stb16q diagnostic marker
cfn80045_F	GAAGGTGACCAAGTTCATGCTCGGTGTAATATGAGGTACGAGATGTG	Stb16q diagnostic marker
cfn80045_H	GAAGGTCGGAGTCAACGGATTCGGTGTAATATGAGGTACGAGATGTA	Stb16q diagnostic marker
cfn80045_C	AACTCCAGGGGCCAAGTTGATAA	Stb16q diagnostic marker
fcp722 (Stb16q)_C	GCAACAGGAACCAGCTATGACTCCCCTTGGAAGAATAGCC	Stb16q diagnostic marker
fcp722 (Stb16q)_T	GACGCAAGTGAGCAGTATGACTCCCCTTGGAAGAATGAGT	Stb16q diagnostic marker
fcp722 (Stb16q)_Rev	GAGTTCTGGGAGTACGGTGTAAT	Stb16q diagnostic marker
cfn80052_F	GAAGGTGACCAAGTTCATGCTATCAGGACATGAATCCTAAAATTTT	Identification of Crk6 mutation
cfn80052_H	GAAGGTCGGAGTCAACGGATTATCAGGACATGAATCCTAAAATTTC	Identification of Crk6 mutation
cfn80052_C	TGCTTCCCTCAGTATCATTGGA	Identification of Crk6 mutation
Stb16_CDS_AttB2_C-fus	GGGGACCACTTTGTACAAGAAAGCTGGGTGTCTGCCATCTGGCTCTTCAGTG	Cloning of the Stb16q CDS
Stb16_CDS_AttB2_ACC	GGGGACAAGTTTGTACAAAAAAGCAGGCTCGACCATGGACATGGTTACCGTCCCC	Cloning of the Stb16q CDS
a = scaffold name from Ae. tauschii physical map (Jia et al. 2013)
b = name of the SNP on the Ae. tauschii 10K SNP assay (Luo et al. 2013)
c = wheat EST accessions (Yu et al. 2009; http://wheat.pw.usda.gov/cgi-bin/westsql/map_locus.cgi)
