# Supplementary material for: A wheat cysteine-rich receptor-like kinase confers broad-spectrum resistance against Septoria tritici blotch
Source: Nat Commun. 2021 Jan 19;12:433. doi: 10.1038/s41467-020-20685-0 (PMC7815785; doi:10.1038/s41467-020-20685-0)
Supplement: Supplementary file 12 — Source Data [file 41467_2020_20685_MOESM12_ESM.xlsx]

## Sheet: Supplementary Figure 5
Accession	Treatment	Days post infection	Biological replicate	Technical replicate	Sample name	Cp Crk6	Cp Phytochelatin	Cp Tubuline
ND495	mock	0	1	1	T0NDM1	32.30	26.6	-
ND495	mock	0	1	2	T0NDM1	32.12	26.63	-
ND495	mock	0	1	3	T0NDM1	32.93	26.59	-
ND495	mock	1	1	1	T1NDM1	33.91	26.59	-
ND495	mock	1	1	2	T1NDM1	33.47	26.58	-
ND495	mock	1	1	3	T1NDM1	32.97	26.59	-
ND495	mock	2	1	1	T2NDM1	33.17	26.47	-
ND495	mock	2	1	2	T2NDM1	33.32	26.43	-
ND495	mock	2	1	3	T2NDM1	34.04	26.43	-
ND495	mock	5	1	1	T5NDM1	33.99	26.5	-
ND495	mock	5	1	2	T5NDM1	33.13	26.66	-
ND495	mock	5	1	3	T5NDM1	33.26	26.54	-
ND495	mock	10	1	1	T10NDM1	32.49	26.34	-
ND495	mock	10	1	2	T10NDM1	32.80	26.5	-
ND495	mock	10	1	3	T10NDM1	32.74	26.25	-
ND495	mock	14	1	1	T14NDM1	29.83	25.21	-
ND495	mock	14	1	2	T14NDM1	29.73	25.27	-
ND495	mock	14	1	3	T14NDM1	29.56	25.16	-
ND495	mock	17	1	1	T17NDM1	30.10	25.5	-
ND495	mock	17	1	2	T17NDM1	30.97	25.6	-
ND495	mock	17	1	3	T17NDM1	30.31	25.48	-
ND495	mock	21	1	1	T21NDM1	32.76	25.09	-
ND495	mock	21	1	2	T21NDM1	32.34	25.08	-
ND495	mock	21	1	3	T21NDM1	32.78	25.12	-
ND495	infected with IPO9415	1	1	1	T1NDI1	29.99	25.82	28.33
ND495	infected with IPO9415	1	1	2	T1NDI1	30.05	25.89	28.33
ND495	infected with IPO9415	1	1	3	T1NDI1	29.95	25.98	28.3
ND495	infected with IPO9415	2	1	1	T2NDI1	29.60	26.54	29.68
ND495	infected with IPO9415	2	1	2	T2NDI1	29.58	26.55	30.08
ND495	infected with IPO9415	2	1	3	T2NDI1	29.65	26.51	29.64
ND495	infected with IPO9415	5	1	1	T5NDI1	28.13	25.77	27.44
ND495	infected with IPO9415	5	1	2	T5NDI1	28.24	25.88	27.22
ND495	infected with IPO9415	5	1	3	T5NDI1	28.20	25.84	27.15
ND495	infected with IPO9415	10	1	1	T10NDI1	26.84	26.04	22.48
ND495	infected with IPO9415	10	1	2	T10NDI1	27.05	26.29	22.23
ND495	infected with IPO9415	10	1	3	T10NDI1	26.88	26.44	22.34
ND495	infected with IPO9415	14	1	1	T14NDI1	32.79	29.67	21.87
ND495	infected with IPO9415	14	1	2	T14NDI1	32.68	29.64	21.84
ND495	infected with IPO9415	14	1	3	T14NDI1	32.58	29.77	22
ND495	infected with IPO9415	17	1	1	T17NDI1	38.10	31.18	23.57
ND495	infected with IPO9415	17	1	2	T17NDI1	-	31.02	23.62
ND495	infected with IPO9415	17	1	3	T17NDI1	-	30.85	23.6
ND495	infected with IPO9415	21	1	1	T21NDI1	-	34.82	27.63
ND495	infected with IPO9415	21	1	2	T21NDI1	-	33.3	27.63
ND495	infected with IPO9415	21	1	3	T21NDI1	-	34.16	27.56
TA4152-19	mock	0	1	1	T0TAM1	35.75	30.01	-
TA4152-19	mock	0	1	2	T0TAM1	34.71	29.87	-
TA4152-19	mock	0	1	3	T0TAM1	34.55	29.9	-
TA4152-19	mock	1	1	1	T1TAM1	31.02	25.62	-
TA4152-19	mock	1	1	2	T1TAM1	30.93	25.49	-
TA4152-19	mock	1	1	3	T1TAM1	31.22	25.49	-
TA4152-19	mock	2	1	1	T2TAM1	31.00	25.87	-
TA4152-19	mock	2	1	2	T2TAM1	30.78	25.87	-
TA4152-19	mock	2	1	3	T2TAM1	31.26	25.91	-
TA4152-19	mock	5	1	1	T5TAM1	30.00	26.28	-
TA4152-19	mock	5	1	2	T5TAM1	30.15	26.32	-
TA4152-19	mock	5	1	3	T5TAM1	30.10	26.29	-
TA4152-19	mock	10	1	1	T10TAM1	29.64	25.72	-
TA4152-19	mock	10	1	2	T10TAM1	29.61	25.67	-
TA4152-19	mock	10	1	3	T10TAM1	29.78	25.78	-
TA4152-19	mock	14	1	1	T14TAM1	26.78	26	-
TA4152-19	mock	14	1	2	T14TAM1	26.84	26.02	-
TA4152-19	mock	14	1	3	T14TAM1	26.89	26.13	-
TA4152-19	mock	17	1	1	T17TAM1	29.06	25.46	-
TA4152-19	mock	17	1	2	T17TAM1	29.11	25.53	-
TA4152-19	mock	17	1	3	T17TAM1	29.46	25.55	-
TA4152-19	mock	21	1	1	T21TAM1	28.59	25.54	-
TA4152-19	mock	21	1	2	T21TAM1	28.58	25.52	-
TA4152-19	mock	21	1	3	T21TAM1	28.52	25.53	-
TA4152-19	infected with IPO9415	1	1	1	T1TAI1	28.06	25.88	29.17
TA4152-19	infected with IPO9415	1	1	2	T1TAI1	28.05	25.89	29.15
TA4152-19	infected with IPO9415	1	1	3	T1TAI1	27.94	25.86	29.44
TA4152-19	infected with IPO9415	2	1	1	T2TAI1	26.98	25.69	29.93
TA4152-19	infected with IPO9415	2	1	2	T2TAI1	27.12	25.67	29.97
TA4152-19	infected with IPO9415	2	1	3	T2TAI1	27.02	25.71	29.62
TA4152-19	infected with IPO9415	5	1	1	T5TAI1	27.25	25.13	29.64
TA4152-19	infected with IPO9415	5	1	2	T5TAI1	27.20	25.13	29.7
TA4152-19	infected with IPO9415	5	1	3	T5TAI1	27.23	25.12	29.69
TA4152-19	infected with IPO9415	10	1	1	T10TAI1	27.48	25.61	29.7
TA4152-19	infected with IPO9415	10	1	2	T10TAI1	27.53	25.54	29.72
TA4152-19	infected with IPO9415	10	1	3	T10TAI1	27.52	25.53	29.5
TA4152-19	infected with IPO9415	14	1	1	T14TAI1	26.17	25.83	31.13
TA4152-19	infected with IPO9415	14	1	2	T14TAI1	26.03	25.83	30.97
TA4152-19	infected with IPO9415	14	1	3	T14TAI1	26.02	25.78	30.55
TA4152-19	infected with IPO9415	17	1	1	T17TAI1	27.66	25.89	30.52
TA4152-19	infected with IPO9415	17	1	2	T17TAI1	27.53	25.8	30.78
TA4152-19	infected with IPO9415	17	1	3	T17TAI1	27.60	25.88	30.67
TA4152-19	infected with IPO9415	21	1	1	T21TAI1	26.32	26.26	30.21
TA4152-19	infected with IPO9415	21	1	2	T21TAI1	26.26	26.19	30.25
TA4152-19	infected with IPO9415	21	1	3	T21TAI1	26.31	26.28	30.11
ND495	mock	0	2	1	T0NDM2	33.60	26.09	-
ND495	mock	0	2	2	T0NDM2	33.31	25.98	-
ND495	mock	0	2	3	T0NDM2	34.51	26.21	-
ND495	mock	1	2	1	T1NDM2	33.14	25.61	-
ND495	mock	1	2	2	T1NDM2	33.01	25.7	-
ND495	mock	1	2	3	T1NDM2	33.76	25.64	-
ND495	mock	2	2	1	T2NDM2	33.83	25.54	-
ND495	mock	2	2	2	T2NDM2	34.56	25.57	-
ND495	mock	2	2	3	T2NDM2	35.68	25.57	-
ND495	mock	5	2	1	T5NDM2	33.51	25.24	-
ND495	mock	5	2	2	T5NDM2	33.84	25.44	-
ND495	mock	5	2	3	T5NDM2	33.83	25.27	-
ND495	mock	10	2	1	T10NDM2	33.22	25.54	-
ND495	mock	10	2	2	T10NDM2	33.25	25.66	-
ND495	mock	10	2	3	T10NDM2	32.93	25.51	-
ND495	mock	14	2	1	T14NDM2	33.30	25.77	-
ND495	mock	14	2	2	T14NDM2	32.74	25.72	-
ND495	mock	14	2	3	T14NDM2	33.09	25.81	-
ND495	mock	17	2	1	T17NDM2	32.46	25.6	-
ND495	mock	17	2	2	T17NDM2	32.77	25.76	-
ND495	mock	17	2	3	T17NDM2	32.79	25.57	-
ND495	mock	21	2	1	T21NDM2	32.69	26.06	-
ND495	mock	21	2	2	T21NDM2	33.12	26.05	-
ND495	mock	21	2	3	T21NDM2	34.16	26.07	-
ND495	infected with IPO9415	1	2	1	T1NDI2	32.07	24.69	30.53
ND495	infected with IPO9415	1	2	2	T1NDI2	31.70	24.82	30.05
ND495	infected with IPO9415	1	2	3	T1NDI2	31.91	24.69	30.04
ND495	infected with IPO9415	2	2	1	T2NDI2	30.83	25.58	30.56
ND495	infected with IPO9415	2	2	2	T2NDI2	30.69	25.58	29.96
ND495	infected with IPO9415	2	2	3	T2NDI2	30.90	25.61	29.94
ND495	infected with IPO9415	5	2	1	T5NDI2	29.48	25.31	29.45
ND495	infected with IPO9415	5	2	2	T5NDI2	29.42	25.46	29.46
ND495	infected with IPO9415	5	2	3	T5NDI2	29.57	25.54	29.44
ND495	infected with IPO9415	10	2	1	T10NDI2	29.27	26.43	24.83
ND495	infected with IPO9415	10	2	2	T10NDI2	29.57	26.51	25.27
ND495	infected with IPO9415	10	2	3	T10NDI2	29.44	26.28	24.89
ND495	infected with IPO9415	14	2	1	T14NDI2	31.62	27.11	20.33
ND495	infected with IPO9415	14	2	2	T14NDI2	31.75	27.16	20.44
ND495	infected with IPO9415	14	2	3	T14NDI2	31.67	26.95	20.52
ND495	infected with IPO9415	17	2	1	T17NDI2	-	31.45	22.69
ND495	infected with IPO9415	17	2	2	T17NDI2	-	30.8	22.69
ND495	infected with IPO9415	17	2	3	T17NDI2	36.16	31.11	22.67
ND495	infected with IPO9415	21	2	1	T21NDI2	-	25.52	24.47
ND495	infected with IPO9415	21	2	2	T21NDI2	-	25.67	24.52
ND495	infected with IPO9415	21	2	3	T21NDI2	-	-	24.35
TA4152-19	mock	0	2	1	T0TAM2	30.95	25.45	-
TA4152-19	mock	0	2	2	T0TAM2	30.58	25.34	-
TA4152-19	mock	0	2	3	T0TAM2	30.57	25.44	-
TA4152-19	mock	1	2	1	T1TAM2	31.16	25.23	-
TA4152-19	mock	1	2	2	T1TAM2	31.04	25.13	-
TA4152-19	mock	1	2	3	T1TAM2	31.43	25.18	-
TA4152-19	mock	2	2	1	T2TAM2	30.23	24.43	-
TA4152-19	mock	2	2	2	T2TAM2	30.68	24.34	-
TA4152-19	mock	2	2	3	T2TAM2	30.71	24.34	-
TA4152-19	mock	5	2	1	T5TAM2	29.73	25.02	-
TA4152-19	mock	5	2	2	T5TAM2	29.86	24.99	-
TA4152-19	mock	5	2	3	T5TAM2	29.82	25.02	-
TA4152-19	mock	10	2	1	T10TAM2	30.92	26.05	-
TA4152-19	mock	10	2	2	T10TAM2	31.16	25.93	-
TA4152-19	mock	10	2	3	T10TAM2	30.99	26.09	-
TA4152-19	mock	14	2	1	T14TAM2	28.94	25.48	-
TA4152-19	mock	14	2	2	T14TAM2	29.17	25.52	-
TA4152-19	mock	14	2	3	T14TAM2	29.29	25.6	-
TA4152-19	mock	17	2	1	T17TAM2	29.56	25.48	-
TA4152-19	mock	17	2	2	T17TAM2	29.79	25.45	-
TA4152-19	mock	17	2	3	T17TAM2	29.76	25.3	-
TA4152-19	mock	21	2	1	T21TAM2	28.18	25.77	-
TA4152-19	mock	21	2	2	T21TAM2	28.21	25.8	-
TA4152-19	mock	21	2	3	T21TAM2	28.20	25.81	-
TA4152-19	infected with IPO9415	1	2	1	T1TAI2	29.51	25.1	30.81
TA4152-19	infected with IPO9415	1	2	2	T1TAI2	29.80	25.01	31.55
TA4152-19	infected with IPO9415	1	2	3	T1TAI2	29.75	24.88	31
TA4152-19	infected with IPO9415	2	2	1	T2TAI2	27.66	24.61	31.29
TA4152-19	infected with IPO9415	2	2	2	T2TAI2	27.52	24.73	31.31
TA4152-19	infected with IPO9415	2	2	3	T2TAI2	27.50	24.56	31.16
TA4152-19	infected with IPO9415	5	2	1	T5TAI2	27.84	25.05	31.31
TA4152-19	infected with IPO9415	5	2	2	T5TAI2	27.78	24.97	31.33
TA4152-19	infected with IPO9415	5	2	3	T5TAI2	27.93	24.93	31.45
TA4152-19	infected with IPO9415	10	2	1	T10TAI2	27.58	25.11	31.18
TA4152-19	infected with IPO9415	10	2	2	T10TAI2	27.55	24.91	31.1
TA4152-19	infected with IPO9415	10	2	3	T10TAI2	27.57	24.91	31.09
TA4152-19	infected with IPO9415	14	2	1	T14TAI2	27.16	25.42	30.71
TA4152-19	infected with IPO9415	14	2	2	T14TAI2	27.08	25.48	30.96
TA4152-19	infected with IPO9415	14	2	3	T14TAI2	27.19	25.5	30.32
TA4152-19	infected with IPO9415	17	2	1	T17TAI2	28.25	25.65	31.61
TA4152-19	infected with IPO9415	17	2	2	T17TAI2	28.05	25.52	31.45
TA4152-19	infected with IPO9415	17	2	3	T17TAI2	28.23	25.67	31.14
TA4152-19	infected with IPO9415	21	2	1	T21TAI2	25.81	25.06	28.85
TA4152-19	infected with IPO9415	21	2	2	T21TAI2	25.80	24.97	28.9
TA4152-19	infected with IPO9415	21	2	3	T21TAI2	25.76	24.98	28.84
ND495	mock	0	3	1	T0NDM3	32.21	25.62	-
ND495	mock	0	3	2	T0NDM3	32.65	25.55	-
ND495	mock	0	3	3	T0NDM3	32.14	25.57	-
ND495	mock	1	3	1	T1NDM3	34.71	26.21	-
ND495	mock	1	3	2	T1NDM3	33.80	26.19	-
ND495	mock	1	3	3	T1NDM3	33.74	26.17	-
ND495	mock	2	3	1	T2NDM3	33.91	26.04	-
ND495	mock	2	3	2	T2NDM3	33.43	26.05	-
ND495	mock	2	3	3	T2NDM3	33.26	26.02	-
ND495	mock	5	3	1	T5NDM3	32.94	26.25	-
ND495	mock	5	3	2	T5NDM3	32.47	25.87	-
ND495	mock	5	3	3	T5NDM3	33.50	25.92	-
ND495	mock	10	3	1	T10NDM3	33.81	26.08	-
ND495	mock	10	3	2	T10NDM3	32.52	26.06	-
ND495	mock	10	3	3	T10NDM3	33.20	26.06	-
ND495	mock	14	3	1	T14NDM3	32.35	25.59	-
ND495	mock	14	3	2	T14NDM3	31.55	25.45	-
ND495	mock	14	3	3	T14NDM3	31.79	25.5	-
ND495	mock	17	3	1	T17NDM3	34.25	27.83	-
ND495	mock	17	3	2	T17NDM3	34.02	27.83	-
ND495	mock	17	3	3	T17NDM3	34.55	27.76	-
ND495	mock	21	3	1	T21NDM3	33.75	30.54	-
ND495	mock	21	3	2	T21NDM3	33.15	30.47	-
ND495	mock	21	3	3	T21NDM3	33.46	30.73	-
ND495	infected with IPO9415	1	3	1	T1NDI3	32.14	26.16	30.91
ND495	infected with IPO9415	1	3	2	T1NDI3	32.14	26.1	31.17
ND495	infected with IPO9415	1	3	3	T1NDI3	32.63	26.03	30.99
ND495	infected with IPO9415	2	3	1	T2NDI3	32.12	26.25	28.06
ND495	infected with IPO9415	2	3	2	T2NDI3	31.90	26.23	28.14
ND495	infected with IPO9415	2	3	3	T2NDI3	31.90	26.22	28.32
ND495	infected with IPO9415	5	3	1	T5NDI3	32.59	28.32	34.53
ND495	infected with IPO9415	5	3	2	T5NDI3	33.05	28.24	32.6
ND495	infected with IPO9415	5	3	3	T5NDI3	32.31	28.17	33.32
ND495	infected with IPO9415	10	3	1	T10NDI3	29.17	27.19	24.98
ND495	infected with IPO9415	10	3	2	T10NDI3	29.30	27.25	24.97
ND495	infected with IPO9415	10	3	3	T10NDI3	29.31	27.16	24.96
ND495	infected with IPO9415	14	3	1	T14NDI3	31.52	28.18	21.02
ND495	infected with IPO9415	14	3	2	T14NDI3	31.57	28.52	20.99
ND495	infected with IPO9415	14	3	3	T14NDI3	31.57	28.32	20.85
ND495	infected with IPO9415	17	3	1	T17NDI3	-	36.14	24.68
ND495	infected with IPO9415	17	3	2	T17NDI3	-	35.64	24.95
ND495	infected with IPO9415	17	3	3	T17NDI3	-	35.74	24.73
ND495	infected with IPO9415	21	3	1	T21NDI3	-	36.99	23.86
ND495	infected with IPO9415	21	3	2	T21NDI3	-	-	23.84
ND495	infected with IPO9415	21	3	3	T21NDI3	-	36.59	23.74
TA4152-19	mock	0	3	1	T0TAM3	31.96	26.84	-
TA4152-19	mock	0	3	2	T0TAM3	31.67	26.71	-
TA4152-19	mock	0	3	3	T0TAM3	32.04	26.85	-
TA4152-19	mock	1	3	1	T1TAM3	34.66	28.34	-
TA4152-19	mock	1	3	2	T1TAM3	34.56	28.23	-
TA4152-19	mock	1	3	3	T1TAM3	33.53	28.35	-
TA4152-19	mock	2	3	1	T2TAM3	32.12	27.04	-
TA4152-19	mock	2	3	2	T2TAM3	31.98	27.11	-
TA4152-19	mock	2	3	3	T2TAM3	32.22	27.09	-
TA4152-19	mock	5	3	1	T5TAM3	28.78	25.2	-
TA4152-19	mock	5	3	2	T5TAM3	28.98	24.96	-
TA4152-19	mock	5	3	3	T5TAM3	29.02	25	-
TA4152-19	mock	10	3	1	T10TAM3	30.15	26.08	-
TA4152-19	mock	10	3	2	T10TAM3	30.34	26.19	-
TA4152-19	mock	10	3	3	T10TAM3	30.23	26.12	-
TA4152-19	mock	14	3	1	T14TAM3	27.55	25.72	-
TA4152-19	mock	14	3	2	T14TAM3	28.05	25.77	-
TA4152-19	mock	14	3	3	T14TAM3	27.48	25.81	-
TA4152-19	mock	17	3	1	T17TAM3	28.06	24.91	-
TA4152-19	mock	17	3	2	T17TAM3	28.20	24.88	-
TA4152-19	mock	17	3	3	T17TAM3	28.15	24.93	-
TA4152-19	mock	21	3	1	T21TAM3	28.04	26.02	-
TA4152-19	mock	21	3	2	T21TAM3	28.21	26.1	-
TA4152-19	mock	21	3	3	T21TAM3	27.89	26.02	-
TA4152-19	infected with IPO9415	1	3	1	T1TAI3	31.61	28.6	33.53
TA4152-19	infected with IPO9415	1	3	2	T1TAI3	31.67	28.61	33.69
TA4152-19	infected with IPO9415	1	3	3	T1TAI3	31.45	28.67	33.53
TA4152-19	infected with IPO9415	2	3	1	T2TAI3	28.07	25.7	30.3
TA4152-19	infected with IPO9415	2	3	2	T2TAI3	28.31	25.62	30.25
TA4152-19	infected with IPO9415	2	3	3	T2TAI3	28.30	25.63	30.41
TA4152-19	infected with IPO9415	5	3	1	T5TAI3	27.98	25.34	30.9
TA4152-19	infected with IPO9415	5	3	2	T5TAI3	27.87	25.43	30.76
TA4152-19	infected with IPO9415	5	3	3	T5TAI3	27.84	25.47	30.68
TA4152-19	infected with IPO9415	10	3	1	T10TAI3	28.77	27.06	33.47
TA4152-19	infected with IPO9415	10	3	2	T10TAI3	28.76	26.98	33.81
TA4152-19	infected with IPO9415	10	3	3	T10TAI3	28.73	27.1	33.46
TA4152-19	infected with IPO9415	14	3	1	T14TAI3	31.03	29.14	40
TA4152-19	infected with IPO9415	14	3	2	T14TAI3	30.89	29.44	39.22
TA4152-19	infected with IPO9415	14	3	3	T14TAI3	30.69	29.11	36.03
TA4152-19	infected with IPO9415	17	3	1	T17TAI3	28.49	26.42	31.55
TA4152-19	infected with IPO9415	17	3	2	T17TAI3	28.61	26.26	31.6
TA4152-19	infected with IPO9415	17	3	3	T17TAI3	28.62	26.29	32.1
TA4152-19	infected with IPO9415	21	3	1	T21TAI3	28.14	27.09	32.2
TA4152-19	infected with IPO9415	21	3	2	T21TAI3	27.97	27.04	32.07
TA4152-19	infected with IPO9415	21	3	3	T21TAI3	28.14	27.11	32.06
					WATER	36.51	36.7	-
					WATER	-	-	40
					WATER	37.19	35.59	-
					WATER	-	-	-
					WATER	-	-	-
					WATER	-	-	40

## Sheet: Supplementary Figure 7
Fig 7d. Analysis of GFP and mCherry fluorescence intensity. Data were exported from ZEN2.3 Zeiss software to EXCEL 2016 and used to draw Fig S7b graph.
Distance::Distance!!R µm	GFP	mCherry
0	8	5
0.149633	2	1
0.299266	8	4
0.448899	8	2
0.598532	3	0
0.748165	4	1
0.897799	7	0
1.04743	4	4
1.19706	5	2
1.3467	4	1
1.49633	1	2
1.64596	6	2
1.7956	0	5
1.94523	7	0
2.09486	2	1
2.2445	1	10
2.39413	4	11
2.54376	2	4
2.6934	1	5
2.84303	5	2
2.99266	5	0
3.14229	3	3
3.29193	5	1
3.44156	5	2
3.59119	5	2
3.74083	3	0
3.89046	6	2
4.04009	3	2
4.18973	2	4
4.33936	5	3
4.48899	5	1
4.63863	4	1
4.78826	5	3
4.93789	7	9
5.08753	4	1
5.23716	4	3
5.38679	7	7
5.53642	7	2
5.68606	7	3
5.83569	8	4
5.98532	10	1
6.13496	7	4
6.28459	10	0
6.43422	17	9
6.58386	11	5
6.73349	18	6
6.88312	12	13
7.03276	20	11
7.18239	26	14
7.33202	22	24
7.48165	46	20
7.63129	45	38
7.78092	47	39
7.93055	73	56
8.08019	67	66
8.22982	66	68
8.37945	93	80
8.52909	98	63
8.67872	113	50
8.82835	83	83
8.97799	71	61
9.12762	80	59
9.27725	104	69
9.42688	74	45
9.57652	63	48
9.72615	72	47
9.87578	74	45
10.0254	68	37
10.1751	51	55
10.3247	59	52
10.4743	49	47
10.6239	29	37
10.7736	59	29
10.9232	41	30
11.0728	22	52
11.2225	55	38
11.3721	40	40
11.5217	22	29
11.6714	25	39
11.821	26	29
11.9706	31	41
12.1203	28	27
12.2699	35	34
12.4195	21	28
12.5692	18	36
12.7188	25	45
12.8684	17	46
13.0181	27	23
13.1677	26	32
13.3173	15	26
13.467	18	24
13.6166	21	30
13.7662	21	29
13.9159	22	24
14.0655	13	29
14.2151	18	36
14.3648	16	40
14.5144	23	26
14.664	12	30
14.8137	26	32
14.9633	15	16
15.1129	31	25
15.2626	20	26
15.4122	12	48
15.5618	18	52
15.7115	23	17
15.8611	21	35
16.0107	28	30
16.1604	12	27
16.31	17	24
16.4596	16	41
16.6093	17	16
16.7589	18	26
16.9085	11	25
17.0582	14	18
17.2078	16	25
17.3574	12	25
17.5071	10	29
17.6567	13	37
17.8063	15	26
17.956	11	15
18.1056	13	30
18.2552	14	17
18.4049	7	30
18.5545	10	31
18.7041	8	19
18.8538	13	18
19.0034	20	29
19.153	7	28
19.3027	13	22
19.4523	17	19
19.6019	6	14
19.7516	20	42
19.9012	13	40
20.0508	23	19
20.2005	19	24
20.3501	14	28
20.4997	9	24
20.6494	18	25
20.799	14	27
20.9486	15	24
21.0983	18	23
21.2479	17	35
21.3975	11	21
21.5472	13	40
21.6968	16	22
21.8464	18	19
21.9961	12	18
22.1457	13	27
22.2953	20	24
22.445	20	28
22.5946	9	29
22.7442	11	48
22.8939	21	20
23.0435	8	34
23.1931	17	28
23.3428	17	19
23.4924	11	29
23.642	14	17
23.7917	10	29
23.9413	13	33
24.0909	12	14
24.2406	13	35
24.3902	10	38
24.5398	17	31
24.6895	23	19
24.8391	22	38
24.9887	22	38
25.1384	14	20
25.288	14	32
25.4376	20	30
25.5873	12	23
25.7369	12	26
25.8865	5	28
26.0362	16	20
26.1858	15	26
26.3354	27	26
26.4851	15	27
26.6347	8	21
26.7843	9	38
26.934	8	20
27.0836	14	26
27.2332	9	35
27.3829	8	21
27.5325	17	32
27.6821	15	29
27.8318	17	38
27.9814	17	35
28.131	8	26
28.2807	17	33
28.4303	19	24
28.5799	6	26
28.7296	17	26
28.8792	15	25
29.0288	18	27
29.1785	15	29
29.3281	14	24
29.4777	18	29
29.6274	21	22
29.777	14	20
29.9266	12	28
30.0763	18	19
30.2259	15	26
30.3755	17	32
30.5252	8	38
30.6748	9	27
30.8244	17	19
30.974	15	27
31.1237	18	11
31.2733	16	32
31.4229	12	24
31.5726	11	27
31.7222	13	29
31.8718	11	26
32.0215	23	30
32.1711	8	28
32.3207	30	20
32.4704	12	41
32.62	9	28
32.7696	11	29
32.9193	15	41
33.0689	11	27
33.2185	21	28
33.3682	17	30
33.5178	11	27
33.6674	11	22
33.8171	23	33
33.9667	15	25
34.1163	24	25
34.266	24	25
34.4156	18	24
34.5652	26	43
34.7149	20	19
34.8645	12	13
35.0141	23	19
35.1638	13	42
35.3134	20	36
35.463	14	44
35.6127	21	32
35.7623	35	27
35.9119	14	34
36.0616	13	32
36.2112	10	25
36.3608	12	26
36.5105	10	41
36.6601	15	56
36.8097	11	29
36.9594	12	26
37.109	39	39
37.2586	25	30
37.4083	18	24
37.5579	23	29
37.7075	24	33
37.8572	23	31
38.0068	24	30
38.1564	19	58
38.3061	25	28
38.4557	30	47
38.6053	28	36
38.755	32	34
38.9046	24	42
39.0542	40	25
39.2039	40	57
39.3535	39	42
39.5031	50	43
39.6528	45	54
39.8024	46	53
39.952	45	59
40.1017	85	50
40.2513	67	51
40.4009	60	49
40.5506	67	64
40.7002	83	71
40.8498	98	63
40.9995	80	86
41.1491	119	94
41.2987	116	92
41.4484	163	118
41.598	124	101
41.7476	140	85
41.8973	119	104
42.0469	92	67
42.1965	104	67
42.3462	81	60
42.4958	67	46
42.6454	69	43
42.7951	47	37
42.9447	32	40
43.0943	44	32
43.244	17	12
43.3936	36	21
43.5432	29	23
43.6929	22	7
43.8425	17	20
43.9921	17	8
44.1418	15	15
44.2914	10	11
44.441	15	10
44.5907	13	6
44.7403	3	7
44.8899	6	6
45.0396	3	5
45.1892	7	0
45.3388	3	3
45.4885	1	7
45.6381	3	0
45.7877	0	4
45.9374	6	5
46.087	0	3
46.2366	0	1
46.3863	0	2
46.5359	4	1
46.6855	4	1
46.8352	5	0
46.9848	7	4
47.1344	3	4
47.2841	1	7
47.4337	3	4
47.5833	4	4
47.733	1	6
47.8826	1	4
48.0322	2	1
48.1819	2	2
48.3315	3	0
48.4811	2	4
48.6308	1	5
48.7804	2	2
48.93	1	6
49.0797	3	5
49.2293	4	4
49.3789	2	3
49.5286	1	0
49.6782	1	0
49.8278	2	0
49.9775	1	6
50.1271	0	7
50.2767	6	1
50.4264	2	4
50.576	2	2
50.7256	3	3
50.8753	6	2
51.0249	2	7
51.1745	5	7
51.3241	5	0
51.4738	2	5
51.6234	6	0
51.773	1	0
51.9227	2	12
52.0723	2	2
52.2219	5	9

## Sheet: Supplementary Data 1
Isolates	TA4152-19											Obelisk/Taischung/ND495
	L1	L2	L3	L4	L5	L6	L7	L8	L9	L10	Average	L1	L2	L3	L4	L5	L6	L7	L8	L9	L10	Average
MA001	0	0	0	0	0	0					0	50	40	30	40	30	60					41.6667
MA2001	0	0	0	0	0						0	60	80	80	80	50	80					71.6667
IPO09699	0	0	0	0	0	0					0	70	50	60	90	80	80					71.6667
S10	0	0	0	0	0	0					0	70	50	40	70	50						56
Lz001	0	0	0	0	0	0					0	60	80	60	30	40	70					56.6667
LG208	0	0	0								0	30	40	80								50
IPO09774	0	0	0	0	0	0					0	70	70	80	30	30	40					53.3333
IPO90003	0	0		0	0	0					0	60	50	80	30	50	60					55
IPO09351	0	0	0	0							0	60	60		60	40	60					56
IPO90006	0	0	0	0	0	0					0	5	0		5	0	0					2
M001	0	0	0	0	0	0					0	30	50	40	80	50	60					51.6667
M002	0	0	0	0	0	0					0	50	40	50	70	50	70					55
IPO323	0	0	0								0	70	80	90								80
IPO09415	0	0	0	0	0	0					0	80	90	70	80	80	80					80
IPO09455	0	0	0	0	0	0					0	60	60	70	60	70	90					68.3333
IPO92006	0	0	0	0	0	0					0				60	40	30					43.3333
IPO86036	0	0		0	0						0				80	80	60					73.3333
IPO02166	0	0		0	0						0				90	90	90					90
IPO235	0	0	0	0	0	0	0	0	0	0	0	70	60	70	50	70	40	30	20	30	20	46
IPO254	1	0	1	0	0	1	0	5	0	0	0.8	70	50	70	60	70	30	10	20	20	30	43
IPO86011	0	0	0	0	0	0	0	0	0	0	0	100	80	70	80	90	80	80	90	70	85	82.5
IPO87019	0	0	0	0	0	0	0	0	0	0	0	30	40	20	20	70	70	50	40	60	50	45
IPO90004	0	0	0	0	0	0	0	0	0	0	0	40	50	40	50	60	70	80	50	60	70	57
IPO90008	0	0	0	0	0	0	0	0	0	0	0	20	40	10	20	20	60	70	60	70	70	44
IPO90012	0	0	0	0	0	0	0	0	0	0	0	75	80	70	80	70	100	100	100	80	95	85
IPO92001	0	0	0	0	0	1	0	0	0	0	0.1	80	50	40	70	50	30	20	20	20	20	40
IPO92044	0	0	0	0	0	0	0	0	0	0	0	80	70	50	80	70	70	70	70	60	70	69
IPO92047	0	0	0	0	0	0	0	0	0	0	0	30	20	5	5	10	40	30	40	30	20	23
IPO93014	0	0	0	0	0	0	0	0	0	0	0	100	90	90	95	100	100	80	70	70	80	87.5
IPO94203	0	0	0	0	0	0	0	0	0	0	0	50	60	70	60	60	70	60	50	50	60	59
IPO94223	0	0	0	0	0	0	0	0	0	0	0	80	70	70	80	60	70	40	60	70	70	67
IPO94234	0	0	0	0	0	0	0	0	0	0	0	100	100	95	90	95	100	90	100	95	100	96.5
IPO94243	0	0	0	0	0	0	0	0	0	0	0	60	70	40	40	60	60	60	50	60	60	56
IPO98022	0	0	0	0	0	0	0	0	0	0	0	95	90	80	95	80	70	80	70	70	70	80
IPO98034	0	0	0	0	0	0	0	0	0	0	0	20	20	30	10	20	20	5	5	5	10	14.5
IPO01008	0	0	0	0	0	0	0	0	0	0	0	70	50	50	70	70	60	40	50	50	50	56
IPO01009	0	0	0	0	0	0	0	0	0	0	0	60	60	70	50	70	30	5	40	20	10	41.5
IPO03001	0	0	0	0	0	30	5	0	20	5	6	50	60	50	40	50	10	20	20	20	30	35
IPO52461	0	0	0	0	0	0	0	0	0	0	0	5	5	1	5	5	5	5	5	5	5	4.6
IPO52462	0	0	0	0	0	0	0	0	0	0	0	20	10	10	5	5	20	30	20	10	20	15
IPO06001	0	0	0	0	0	0	0	0	0	0	0	60	60	50	40	60	70	60	50	50	60	56
IPO06008	0	0	0	0	0	0	0	0	0	0	0	60	50	40	50	40	10	5	5	10	5	27.5
IPO09007	0	0	0	0	0	0	0	0	0	0	0	80	70	70	60	60	70	40	60	70	50	63
IPO09010	1	0	1	1	0	0	0	0	0	0	0.3	0	0	0	0	0	0	0	0	1	0	0.1
IPO10011	0	0	0	0	0	0	0	0	0	0	0	20	20	10	20	10	20	10	10	5	20	14.5
IPO10014	0	0	0	0	0	0	0	0	0	0	0	30	20	20	20	20	10	10	20	5	5	16
IPO00003	0	0	0								0	70	50	35								51.6667
IPO00005	0	0	0								0	20	35	10								21.6667
IPO02159	0	0	0								0	5	35	5								15
IPO09204	0	0	0								0	15	45	30								30
IPO86013	0	0	0								0	25	40	15								26.6667
IPO86022	0	0	0								0	0	0	0								0
IPO86068	0	0	0								0	5	40	5								16.6667
IPO87016	0	0	0								0	70	60	25								51.6667
IPO88004	0	0	0								0	0	0	5								1.66667
IPO88018	0	0	0								0	5	25	50								26.6667
IPO89011	0	0	0								0	30	40	50								40
IPO90015	0	0	0								0	80	40	30								50
IPO92034	0	0	0								0	50	50	40								46.6667
IPO94218	0	0	0								0	20	45	50								38.3333
IPO95036	0	0	0								0	40	30	50								40
IPO95052	0	0	0								0	0	0	0								0
IPO95054	0	0	0								0	20	50	45								38.3333
IPO99015	0	0	0								0	15	30	30								25

## Sheet: Supplementary Data 2
Accessions	IPO9415								IPO92006								IPO86036														IPO2166														LG208
	Plant 1		Plant 2		Plant 3				Plant 1		Plant 2		Plant 3				Plant 1		Plant 2		Plant 3		Plant 4		Plant 5		Plant 6				Plant 1		Plant 2		Plant 3		Plant 4		Plant 5		Plant 6				Plant 1		Plant 2		Plant 3
	N	P	N	P	N	P	Average N	Average P	N	P	N	P	N	P	Average N	Average P	N	P	N	P	N	P	N	P	N	P	N	P	Average N	Average P	N	P	N	P	N	P	N	P	N	P	N	P	Average N	Average P	N	P	N	P	N
KSU 4152 SYN ELITE95-2	100	0	30	0	90	0	73.3333	0	100	10	80	20	100	10	93.3333	13.3333
KSU 4152 SYN ELITE95-3	0	0	0	0	0	0	0	0	0	0	0	0	0	0	0	0	0	0	0	0	3	0	0	0	0	0			0.6	0	0	0	0	0	0	0	0	0	0	0	0	0	0	0	0	0	0	0	0
KSU 4152 SYN ELITE95-4	100	40	100	50	100	40	100	43.3333	100	2	100	2	100	5	100	3
KSU 4152 SYN ELITE95-5	0	0	0	0	0	0	0	0	0	0	0	0	0	0	0	0	0	0	0	0	0	0	0	0	0	0			0	0	0	0	0	0	0	0	0	0	0	0	0	0	0	0	0	0	0	0	0
KSU 4152 SYN ELITE95-8	90	0	80	0	20	0	63.3333	0	100	70	100	40	100	70	100	60
KSU 4152 SYN ELITE95-10	0	0	0	0	0	0	0	0	0	0	0	0	0	0	0	0																														0	0	0	0
KSU 4152 SYN ELITE95-11	0	0	0	0	0	0	0	0	0	0	0	0	0	0	0	0
KSU 4152 SYN ELITE95-12	0	0	0	0	0	0	0	0	80	0	100	0	100	0	93.3333	0
KSU 4152 SYN ELITE95-13	0	0	0	0			0	0	0	0	0	0	0	0	0	0
KSU 4152 SYN ELITE95-15	100	10	100	20	100	40	100	23.3333	100	10	100	5	100	5	100	6.66667
KSU 4152 SYN ELITE95-22	0	0	0	0	0	0	0	0	0	0					0	0	0	0	0	0	0	0	0	0	0	0	0	0	0	0	0	0	0	0	0	0	0	0	0	0	0	0	0	0	0	0	0	0	0
KSU 4152 SYN ELITE95-23	100	60	20	2			60	31	0	0	0	0			0	0
KSU 4152 SYN ELITE95-24	0	0	0	0	0	0	0	0	0	0	0	0			0	0	0	0	0	0	0	0	0	0	0	0	0	0	0	0	0	0	0	0	0	0	0	0	0	0	0	0	0	0	0	0	0	0	0
KSU 4152 SYN ELITE95-30	0	0	0	0	0	0	0	0	0	0	0	0	0	0	0	0	0	0	0	0	0	0	0	0	0	0	0	0	0	0	0	0	0	0	0	0	0	0	0	0			0	0	0	0	0	0	0
KSU 4152 SYN ELITE95-32	0	0	0	0	0	0	0	0	0	0	0	0	0	0	0	0
KSU 4152 SYN ELITE95-33	0	0	0	0	0	0	0	0	0	0	0	0	0	0	0	0
KSU 4152 SYN ELITE95-35	5	1	0	0	0	0	1.66667	0.333333	100	0	100	30	100	30	100	20
KSU 4152 SYN ELITE95-36	70	0	5	0	10	2	28.3333	0.666667	100	60	100	20	100	60	100	46.6667
KSU 4152 SYN ELITE95-37	0	0	0	0	0	0	0	0	0	0	0	0	0	0	0	0	0	0	0	0	0	0							0	0	0	0	0	0	0	0							0	0
KSU 4152 SYN ELITE95-42	0	0	0	0	0	0	0	0	0	0	0	0	20	0	6.66667	0
KSU 4152 SYN ELITE95-45	0	0	0	0	0	0	0	0	0	0	0	0	0	0	0	0
KSU 4152 SYN ELITE95-47	0	0	0	0	0	0	0	0	30	0	20	0	90	0	46.6667	0
KSU 4152 SYN ELITE95-49	0	0	0	0	0	0	0	0	100	2	100	2	80	0	93.3333	1.33333
KSU 4152 SYN ELITE95-51	100	0	100	30	50	1	83.3333	10.3333	100	5	0	0	0	0	33.3333	1.66667
KSU 4152 SYN ELITE95-52	0	0	0	0	0	0	0	0	0	0	0	0	0	0	0	0
KSU 4152 SYN ELITE95-54	0	0	0	0			0	0	0	0	0	0	0	0	0	0	0	0	0	0	0	0	0	0	0	0	0	0	0	0	0	0	0	0	0	0	0	0	0	0			0	0	0	0	0	0	0
KSU 4152 SYN ELITE95-55	10	0	100	0	100	5	70	1.66667	100	30	70	50	70	50	80	43.3333
KSU 4152 SYN ELITE95-56	0	0	0	0	0	0	0	0	0	0	0	0	0	0	0	0
KSU 4152 SYN ELITE95-59	0	0	0	0			0	0	0	0	0	0			0	0
KSU 4152 SYN ELITE95-62	0	0	0	0	0	0	0	0	0	0	0	0	0	0	0	0	0	0	0	0	0	0	0	0	0	0	0	0	0	0	0	0	0	0	0	0	0	0	0	0	0	0	0	0	0	0	0	0	0
KSU 4152 SYN ELITE95-63	0	0	0	0	0	0	0	0	0	0	0	0	0	0	0	0	0	0	0	0	0	0	0	0	0	0			0	0	0	0	0	0	0	0	0	0	0	0			0	0	0	0	0	0	0
KSU 4152 SYN ELITE95-64	0	0	0	0			0	0	0	0	0	0			0	0	0	0	0	0	0	0							0	0
KSU 4152 SYN ELITE95-66	0	0	0	0	0	0	0	0	0	0	0	0	0	0	0	0
KSU 4152 SYN ELITE95-67	0	0	0	0	0	0	0	0	0	0	0	0	0	0	0	0	0	0	0	0	0	0	0	0	0	0	0	0	0	0	0	0	0	0	0	0	0	0	0	0			0	0	0	0	0	0	0
KSU 4152 SYN ELITE95-71	0	0	0	0	0	0	0	0	0	0	0	0	0	0	0	0	0	0	0	0	0	0							0	0	0	0	0	0	0	0							0	0
KSU 4152 SYN ELITE95-78	0	0	0	0	0	0	0	0	0	0	0	0	0	0	0	0	0	0	0	0	0	0							0	0	0	0	0	0	0	0							0	0
KSU 4152 SYN ELITE95-79	0	0	0	0	0	0	0	0	0	0	5	0	0	0	1.66667	0
KSU 4152 SYN ELITE95-83	0	0	0	0			0	0	0	0	0	0	0	0	0	0	0	0	0	0	0	0							0	0	0	0	0	0	0	0							0	0
KSU 4152 SYN ELITE95-90	0	0	0	0	0	0	0	0	0	0	0	0	0	0	0	0	0	0	0	0	0	0	0	0	0	0			0	0	0	0	0	0	0	0	0	0	0	0	0	0	0	0	0	0	0	0	0
KSU 4152 SYN ELITE95-91	0	0	0	0	90	0	30	0	100	30	100	0	100	60	100	30
KSU 4152 SYN ELITE95-92	0	0	0	0	0	0	0	0	100	60	0	0	0	0	33.3333	20																													0	0
KSU 4152 SYN ELITE95-93	100	60	100	40	100	90	100	63.3333	90	20	100	40	100	80	96.6667	46.6667
KSU 4152 SYN ELITE95-95	0	0	0	0	0	0	0	0	0	0	0	0			0	0
KSU 4153 SYN ELITEII-2	40	15	60	50	100	90	66.6667	51.6667	100	40	5	0	50	5	51.6667	15
KSU 4153 SYN ELITEII-9	100	15	100	30	100	80	100	41.6667	100	80	100	0	100	50	100	43.3333
KSU 4153 SYN ELITEII-12	0	0	0	0	0	0	0	0	10	1	30	10	50	20	30	10.3333
KSU 4153 SYN ELITEII-13	0	0	0	0	0	0	0	0	0	0	0	0			0	0
KSU 4153 SYN ELITEII-16	0	0	0	0			0	0	0	0	0	0	100	0	33.3333	0
KSU 4153 SYN ELITEII-19	15	5	0	0			7.5	2.5	0	0	0	0	0	0	0	0
KSU 4153 SYN ELITEII-20	0	0	0	0	5	0	1.66667	0	0	0	0	0	0	0	0	0
KSU 4153 SYN ELITEII-21	0	0	0	0	0	0	0	0	0	0	0	0	0	0	0	0
KSU 4153 SYN ELITEII-22	0	0	0	0	0	0	0	0	0	0	0	0			0	0
KSU 4153 SYN ELITEII-23	0	0	0	0	5	0	1.66667	0	0	0	0	0			0	0
KSU 4153 SYN ELITEII-26	0	0					0	0	0	0	0	0	0	0	0	0
KSU 4153 SYN ELITEII-27	0	0	0	0	0	0	0	0	0	0	0	0			0	0
KSU 4153 SYN ELITEII-28	0	0	0	0	0	0	0	0	0	0	0	0	0	0	0	0	0	0	0	0	0	0	0	0	0	0	0	0	0	0	0	0	0	0	0	0	0	0	0	0			0	0	0	0	0	0	0
KSU 4153 SYN ELITEII-30	0	0	0	0			0	0	0	0	0	0	0	0	0	0	0	0	0	0	0	0							0	0	0	0	0	0	0	0	0	0	0	0	0	0	0	0	0	0	0	0	0
KSU 4153 SYN ELITEII-31	0	0	0	0	0	0	0	0	0	0	0	0	0	0	0	0
KSU 4153 SYN ELITEII-33	0	0	0	0	60	40	20	13.3333	0	0	0	0	0	0	0	0	0	0	0	0	0	0	0	0					0	0	0	0	0	0									0	0	0	0	0	0	0
KSU 4157 SYN CIMMYT ENTRY-1	100	60	60	30	80	60	80	50	100	80	100	90			100	85
KSU 4157 SYN CIMMYT ENTRY-2	0	0	0	0	0	0	0	0	0	0	0	0	0	0	0	0	0	0	0	0	0	0							0	0	0	0	0	0	0	0							0	0	0	0	0	0	0
KSU 4157 SYN CIMMYT ENTRY-4	20	1	50	5	0	0	23.3333	2	100	60	100	70	100	70	100	66.6667
KSU 4157 SYN CIMMYT ENTRY-21	0	0	0	0	2	0	0.666667	0	70	15	100	5	100	10	90	10
KSU 4157 SYN CIMMYT ENTRY-24	0	0	0	0	0	0	0	0	0	0	0	0	0	0	0	0
KSU 4157 SYN CIMMYT ENTRY-27	0	0	0	0	0	0	0	0	100	70	100	70	100	60	100	66.6667
KSU 4157 SYN CIMMYT ENTRY-36	15	0	0	0			7.5	0	100	0	100	1	50	0	83.3333	0.333333
KSU 4157 SYN CIMMYT ENTRY-40	0	0	0	0			0	0	70	30	70	30	60	20	66.6667	26.6667
KSU 4157 SYN CIMMYT ENTRY-61	0	0	0	0	0	0	0	0	15	0	2	0	20	0	12.3333	0
KSU 4157 SYN CIMMYT ENTRY-71	0	0	0	0	0	0	0	0	0	0	0	0	0	0	0	0	0	0	0	0	0	0							0	0	0	0	0	0	0	0	0	0	0	0	0	0	0	0	0	0	0	0	0
KSU 4157 SYN CIMMYT ENTRY-72	0	0	0	0	0	0	0	0	0	0	0	0	0	0	0	0	0	0	0	0	0	0	0	0	0	0	0	0	0	0	0	0	0	0	0	0	0	0	0	0	0	0	0	0	0	0	0	0	0
KSU 4157 SYN CIMMYT ENTRY-73	0	0	0	0	0	0	0	0	60	30	10	1	40	20	36.6667	17
KSU 4157 SYN CIMMYT ENTRY-74	25	2	20	10			22.5	6	90	50	80	70	90	75	86.6667	65
KSU 4157 SYN CIMMYT ENTRY-75	5	0	0	0	0	0	1.66667	0	100	40	100	70	0	0	66.6667	36.6667
KSU 4157 SYN CIMMYT ENTRY-85	100	0	0	0	0	0	33.3333	0	35	5	60	5	50	2	48.3333	4
KSU 4157 SYN CIMMYT ENTRY-91	0	0	0	0	0	0	0	0	0	0	0	0	0	0	0	0	0	0	0	0	0	0							0	0	0	0											0	0	0	0	0	0	0
KSU 4157 SYN CIMMYT ENTRY-95	20	0	100	70	100	5	73.3333	25	100	10	100	10	100	30	100	16.6667
TA4152-19	0	0	0	0	0	0	0	0	0	0	0	0	0	0	0	0	0	0	0	0	0	0	0	0	0	0	0	0	0	0	0	0	0	0	0	0	0	0	0	0	0	0	0	0	0	0	0	0	0
M3	0	0	0	0			0	0	0	0	0	0	0	0	0	0	0	0	0	0	0	0	0	0	0	0	0	0	0	0	0	0	0	0	0	0	0	0	0	0	0	0	0	0	0	0	0	0	0
Chinese spring	100	60	100	80	100	90	100	76.6667	100	100	100	95	100	100	100	98.3333	100	90	100	90	100	90							100	90	100	80	100	80	100	90	100	80	100	80	100	90	100	83.3333	100	80	100	80	100
N = % of necrosis
P = % of region bearing pycnidia
[truncated: 9 more columns]

## Sheet: Supplementary Table 1
		Replicate 1						Repplicate 2						Replicate 3						Replicate 4						Replicate 5						Average N	Average P
		N			P			N			P			N			P			N			P			N			P
Wheat genotype	Z. tritici Isolate	P1	P2	P3	P1	P2	P3	P1	P2	P3	P1	P2	P3	P1	P2	P3	P1	P2	P3	P1	P2	P3	P1	P2	P3	P1	P2	P3	P1	P2	P3
Courtot	IPO92006	100	100		60	60		70	95		15	70		100	100		70	70		100	100		40	60								95.625	55.625
TA4152-19	IPO92006	0	0		0	0		0	0		0	0		0	0		0	0		0	0		0	0								0	0
T2 Ct4.1.1.1	IPO92006	0	0	0	0	0	0	0	0	0	0	0	0																			0	0
T2 Ct4.1.1.3	IPO92006	100	100	100	50	60	70	95	95		50	70																				98	60
T2 Ct4.2.1.3	IPO92006													0	0		0	0		0	0		0	0								0	0
Courtot	IPO9415	100	100		50	40								15	100		15	65		40	0		30	0								59.1667	33.3333
TA4152-19	IPO9415	0	0		0	0		0			0			0	0		0	0		0	0		0	0								0	0
T2 Ct4.1.1.1	IPO9415	0	0		0	0		0	0	0	0	0	0							0	0	0	0	0	0							0	0
T2 Ct4.1.1.3	IPO9415	100	100	100	15	20	40	60	60	100	20	20	20							0	5	15	0	2	5							60	15.7778
T2 Ct4.2.1.3	IPO9415													0	0	0	0	0	0													0	0
Courtot	IPO9455	100	100		50	60		80			60			100	80		40	60														92	54
TA4152-19	IPO9455	0	0		0	0		0	0		0	0		0	0		0	0														0	0
T2 Ct4.1.1.1	IPO9455	0	0	0	0	0	0	0	0	0	0	0	0																			0	0
T2 Ct4.1.1.3	IPO9455	100	5	100	50	0	50	100	100	100	60	50	70																			84.1667	46.6667
T2 Ct4.2.1.3	IPO9455							0	0	0	0	0	0	0			0															0	0
Courtot	S10	100	100		10	30		60	100		25	20		100	100		5	0		100	100		15	25								95	16.25
TA4152-19	S10	0			0			0	0		0	0		0	0		0	0		0	0		0	0								0	0
T2 Ct4.1.1.1	S10	0	0	0	0	0	0	0	0		0	0																				0	0
T2 Ct4.1.1.3	S10	100	100	100	70	40	60	50	60	100	25	30	50																			85	45.8333
T2 Ct4.2.1.3	S10													0	0		0	0		0			0									0	0
Courtot	IPO2166	100	100		80	75		100			80			100	100		50	70		100	100		60	60								100	67.8571
TA4152-19	IPO2166	0			0									0	0		0	0		0	0		0	0								0	0
T2 Ct4.1.1.1	IPO2166	0	0	0	0	0	0	0	0		0	0																				0	0
T2 Ct4.1.1.3	IPO2166	100	100	100	60	60	60	100			60																					100	60
T2 Ct4.2.1.3	IPO2166													0	0		0	0		0	0	0	0	0	0							0	0
Courtot	IPO86036	100	95		80	70		35			30			50	100		40	40		50			40			50	30		40	30		63.75	46.25
TA4152-19	IPO86036	0	0		0	0		0	0		0	0		0	0		0	0		0	0	0	0	0	0	0			0			0	0
T2 Ct4.1.1.1	IPO86036	0	0		0	0		0	0	0	0	0	0							0	0	0	0	0	0							0	0
T2 Ct4.1.1.3	IPO86036	100	60	100	60	35	50	10	50		10	40								40	40	0	30	30	0							50	31.875
T2 Ct4.2.1.3	IPO86036													0	0		0	0		0			0			0	0	0	0	0	0	0	0
Courtot	IPO90006	100			80			25			10			100	100		60	70		100	100		50	60								87.5	55
TA4152-19	IPO90006	0	0		0	0		0	0		0	0		0	0		0	0		0	0		0	0								0	0
T2 Ct4.1.1.1	IPO90006	0	0		0	0		0	0	0	0	0	0																			0	0
T2 Ct4.1.1.3	IPO90006	100	100	100	90	70	50	60	60	80	20	50	60																			83.3333	56.6667
T2 Ct4.2.1.3	IPO90006													0			0			0	0		0	0								0	0
Courtot	IPO323	100	100		80	90		100	100		70	70		100	100		80	70		100	100		80	80								100	77.5
TA4152-19	IPO323	0	0		0	0		0	0		0	0		0	0		0	0		0	0		0	0								0	0
T2 Ct4.1.1.1	IPO323	0	0	0	0	0		0	0	0	0	0	0																			0	0
T2 Ct4.1.1.3	IPO323	100	100	100	85	85	85	100	100	100	60	80	80																			100	79.1667
T2 Ct4.2.1.3	IPO323																			0			0									0	0
Courtot	IPO9699	100	100		40	60		100	100		70	70		100			50			100	100		40	30								100	51.4286
TA4152-19	IPO9699	0	0		0	0		0	0		0	0		0	0		0	0		0			0									0	0
T2 Ct4.1.1.1	IPO9699	0	0	0	0	0		0	0		0	0																				0	0
T2 Ct4.1.1.3	IPO9699	100	100	100	60	60	40	100	100	100	50	80	50																			100	56.6667
T2 Ct4.2.1.3	IPO9699													0			0			0	0	0	0	0	0							0	0
Courtot	IPO9351	100			70			100	100		30	15		100	100		50	50														100	43
TA4152-19	IPO9351	0	0		0	0		0	0		0	0		0	0		0	0														0	0
T2 Ct4.1.1.1	IPO9351	0	0		0	0		0	0	0	0	0	0																			0	0
T2 Ct4.1.1.3	IPO9351	100	100		60	60		10			5																					70	41.6667
T2 Ct4.2.1.3	IPO9351													0	0		0	0		0	0		0	0								0	0
Courtot	LG208	100	60		5	2		100	100		5	10		100	100		15	5		100	100		5	15								95	7.75
TA4152-19	LG208	0	0		0	0		0	0		0	0		0	0		0	0														0	0
T2 Ct4.1.1.1	LG208	0	0	0	0	0	0	0	0	0	0	0	0																			0	0
T2 Ct4.1.1.3	LG208	100	100	100	5	5	10	80	90		5	5																				94	6
T2 Ct4.2.1.3	LG208													0	0		0	0		0	0	0	0	0	0							0	0
N = percentage of necrosis; P = percentage of region bearing pycnidia at 21 dpi
P = Plant

## Sheet: Supplementary Table 2 
SNB				FCP722 (Stb16 STARP marker)
Stb16q line	Isolate (P. nodorum)	Score		TA4152-19=0, CS=1, het.=2				R = resistant
1	Sn4	2.5	MR	2	R = 13	S = 2		MR = moderatly resistant
2	Sn4	2.5	MR	2	1s = 2	1s = 0		MS = moderatly susceptible
3	Sn4	2.5	MR	2	2s = 10	2s = 2		S = susceptible
4	Sn4	2.5	MR	2	0s = 1	0s = 0
5	Sn4	2	MR	2
6	Sn4	2.5	MR	2
7	Sn4	2.5	MR	2
8	Sn4	3	MS	2
9	Sn4	2	MR	2
10	Sn4	2.5	MR	1
11	Sn4	1	R	2
12	Sn4			-
13	Sn4	2	MR	0
14	Sn4	3	MS	2
15	Sn4	2	MR	1
16	Sn4	2	MR	2
17	Sn2000	2	MR	2	R = 13	S = 0
18	Sn2000	2.5	MR	1	1s = 3
19	Sn2000	2	MR	2	2s = 7
20	Sn2000	2	MR	2	0s = 3
21	Sn2000			-
22	Sn2000	2.5	MR	2
23	Sn2000	0.5	R	0
24	Sn2000	2	MR	1
25	Sn2000	0.5	R	2
26	Sn2000	2	MR	0
27	Sn2000			-
28	Sn2000	1.5	R	2
29	Sn2000	1	R	1
30	Sn2000	2.5	MR	2
31	Sn2000	2.5	MR	0
32	Sn6	2.5	MR	2	R = 17	S = 0
33	Sn6	0	R	2	1s = 4
34	Sn6	2	MR	0	2s = 10
35	Sn6	0.5	R	2	0s = 3
36	Sn6			-
37	Sn6	2	MR	1
38	Sn6	0.5	R	1
39	Sn6	2	MR	2
40	Sn6	2	MR	2
41	Sn6	1.5	R	1
42	Sn6	1	R	2
43	Sn6	2.5	MR	2
44	Sn6	2	MR	2
45	Sn6	1.5	R	2
46	Sn6	1.5	R	0
47	Sn6	2.5	MR	0
48	Sn6	2.5	MR	2
49	Sn6	1.5	R	1
50	Sn6			-
Rust
Plant no.	Pgt race	2nd Scoring		TA4152-19=0, CS=1, het.=2
Sr_JF1	TPMK(TNMKsp1)	dry	R	0	R = 10	S = 13
Sr_JF2	TPMK(TNMKsp1)	2+	MR	1	1s = 4	1s = 4
Sr_JF3	TPMK(TNMKsp1)	;0	R	2	2s = 4	2s = 7
Sr_JF4	TPMK(TNMKsp1)	0;	R	1	0s = 2	0s = 2
Sr_JF5	TPMK(TNMKsp1)	0	R	0
Sr_JF6	TPMK(TNMKsp1)	2	MR	1
Sr_JF7	TPMK(TNMKsp1)	0;	R	2
Sr_JF8	TPMK(TNMKsp1)	4	S	2
Sr_JF9	TPMK(TNMKsp1)	4	S	1
Sr_JF10	TPMK(TNMKsp1)	0;	R	2
Sr_JF11	TPMK(TNMKsp1)	4	S	1
Sr_JF12	TPMK(TNMKsp1)	2(?)	MR	1
Sr_JF13	TPMK(TNMKsp1)	4	S	2
Sr_JF14	TPMK(TNMKsp1)			-
Sr_JF15	TPMK(TNMKsp1)	4	S	2
Sr_JF16	TPMK(TNMKsp1)	1+	R	2
Sr_JF17	TPMK(TNMKsp1)	4	S	1
Sr_JF18	TPMK(TNMKsp1)	4	S	0
Sr_JF19	TPMK(TNMKsp1)			-
Sr_JF20	TPMK(TNMKsp1)	4	S	2
Sr_JF21	TPMK(TNMKsp1)	4	S	2
Sr_JF22	TPMK(TNMKsp1)	4	S	2
Sr_JF23	TPMK(TNMKsp1)	4	S	1
Sr_JF24	TPMK(TNMKsp1)	4	S	2
Sr_JF25	TPMK(TNMKsp1)	4	S	0
Sr_JF26	QFCSC (370C)	2+	MR	0	R = 5	S = 21
Sr_JF27	QFCSC (370C)	3	MS	1	1s = 1	1s = 9
Sr_JF28	QFCSC (370C)	3	MS	0	2s = 3	2s = 9
Sr_JF29	QFCSC (370C)	4	S	2	0s = 1	0s = 3
Sr_JF30	QFCSC (370C)	4	S	2
Sr_JF31	QFCSC (370C)	2+	MR	2
Sr_JF32	QFCSC (370C)	4	S	1
Sr_JF33	QFCSC (370C)	2+	MR	2
Sr_JF34	QFCSC (370C)	3	MS	1
Sr_JF35	QFCSC (370C)	3	MS	1
Sr_JF36	QFCSC (370C)	4	S	1
Sr_JF37	QFCSC (370C)	3	MS	0
Sr_JF38	QFCSC (370C)	4	S	2
Sr_JF39	QFCSC (370C)	4	S	2
Sr_JF40	QFCSC (370C)	4	S	2
Sr_JF41	QFCSC (370C)	4	S	1
Sr_JF42	QFCSC (370C)	3+	MS	2
Sr_JF43	QFCSC (370C)	4	S	1
Sr_JF44	QFCSC (370C)	2(dry)	MR	1
Sr_JF45	QFCSC (370C)	4	S	2
Sr_JF46	QFCSC (370C)	3	MS	2
Sr_JF47	QFCSC (370C)	4	S	1
Sr_JF48	QFCSC (370C)	4	S	1
Sr_JF49	QFCSC (370C)	4	S	2
Sr_JF50	QFCSC (370C)	2+	MR	2
Sr_JF51	QFCSC (370C)	4	S	0
Tan spot
Plant	Isolate	Score		TA4152-19=0, CS=1, het.=2
Stb1-01	Pti2	3	MS	1	R = 5	S = 20
Stb1-02	Pti2	3.5	MS	2	1s = 2	1s = 7
Stb1-03	Pti2	2	MR	2	2s = 1	2s = 7
Stb1-04	Pti2	2	MR	0	0s = 2	0s = 5
Stb1-05	Pti2	4.5	S	1
Stb1-06	Pti2	3	MS	1
Stb1-07	Pti2	4.5	S	2
Stb1-08	Pti2	3	MS	2
Stb1-09	Pti2	4	S	-
Stb1-10	Pti2	2	MR	0
Stb1-11	Pti2	2	MR	1
Stb1-12	Pti2	4	S	2
Stb1-13	Pti2	4.5	S	1
Stb1-14	Pti2	4.5	S	1
Stb1-15	Pti2	4	S	2
Stb1-16	Pti2	3	MS	0
Stb1-17	Pti2	4	S	0
Stb1-18	Pti2	4.5	S	2
Stb1-19	Pti2	4	S	1
Stb1-20	Pti2	3	MS	0
Stb1-21	Pti2	2	MR	1
Stb1-22	Pti2	3	MS	0
Stb1-23	Pti2	3.5	MS	2
Stb1-24	Pti2	4	S	1
Stb1-25	Pti2	4.5	S	0
Stb-26	DW5	3	MS	2	R = 10	S = 15
Stb-27	DW5	2	MR	2	1s = 2	1s = 5
Stb-28	DW5	2	MR	1	2s = 5	2s = 8
Stb-29	DW5	1.5	R	2	0s = 3	0s = 2
Stb-30	DW5	1.5	R	1
Stb-31	DW5	3	MS	2
Stb-32	DW5	3.5	MS	1
Stb-33	DW5	4	S	0
Stb-34	DW5	3	MS	2
Stb-35	DW5	3	MS	2
Stb-36	DW5	2	MR	0
Stb-37	DW5	1.5	R	0
Stb-38	DW5	3.5	MS	2
Stb-39	DW5	2	MR	2
Stb-40	DW5	3.5	MS	2
Stb-41	DW5	1.5	R	0
Stb-42	DW5	3.5	MS	1
Stb-43	DW5	2	MR	2
Stb-44	DW5	3.5	MS	0
Stb-45	DW5	4	S	1
Stb-46	DW5	2.5	MR	2
Stb-47	DW5	3	MS	1
Stb-48	DW5	3	MS	1
Stb-49	DW5	4	S	2
Stb-50	DW5	4	S	2
